# Supplementary material for: Ethyl 2-methyl-5-oxo-4-(3,4,5-trimeth­oxy­phen­yl)-1,4,5,6,7,8-hexa­hydro­quinoline-3-carboxyl­ate
Source: Acta Crystallogr Sect E Struct Rep Online. 2010 Aug 11;66(Pt 9):o2240. doi: 10.1107/S1600536810030333 (PMC3008019; doi:10.1107/S1600536810030333)
Supplement: Supplementary file 1 [file e-66-o2240-sup1.cif]

##############################################################################
###                                                                        ###
###        Electronic paper (Acta Crystallographica Section E)             ###
###                                                                        ###
##############################################################################
#                                                                            #
# This CIF contains the data in a paper accepted for publication in Acta     #
# Crystallographica Section E. It conforms to the requirements of Notes      #
# for Authors for Section E, and has been peer reviewed under the auspices   #
# of the IUCr Commission on Journals.                                        #
#                                                                            #
# Full details of the Crystallographic Information File format               #
# are given in the paper "The Crystallographic Information File (CIF):       #
# a New Standard Archive File for Crystallography" by S. R. Hall, F. H.      #
# Allen and I. D. Brown [Acta Cryst. (1991), A47, 655-685].                  #
#                                                                            #
# The current version of the core CIF dictionary is obtainable from          #
# ftp://ftp.iucr.org/pub/cif_core.dic. The current version number is 2.4.    #
#                                                                            #
# Software is freely available for graphical display of the structure(s) in  #
# this CIF.  For information consult the CIF home page http://www.iucr.org/  #
# cif/home.html                                                              #
#                                                                            #
# This file may be used for bona fide research purposes within the           #
# scientific community so long as proper attribution is given to the journal # 
# article from which it was obtained.                                        #
#                                                                            #
##############################################################################
                                             
data_global
_audit_creation_method     'WinGX routine CIF_UPDATE'
_audit_conform_dict_name     cif_core.dic
_audit_conform_dict_version     2.3
_journal_date_recd_electronic     2010-07-12
_journal_date_accepted     2010-07-29
_journal_name_full     'Acta Crystallographica, Section E'
_journal_year     2010
_journal_volume     66
_journal_issue      9
_journal_page_first     o2240
_journal_page_last     o2240
_journal_paper_category     QO
_journal_coeditor_code     JH2183
_publ_contact_author_name     'P.V. Nilantha Lakshman'
_publ_contact_author_address
;
Department of  Food science and Technology
Faculty of Agriculture
University of Ruhuna
Mapalana
Kamburupitiya (81100)
Sri Lanka.
;
_publ_contact_author_email     nilanthalakshman@yahoo.co.uk
_publ_contact_author_fax     '+94-41-2292384'
_publ_contact_author_phone     '+94-41-2292200'
_publ_section_title
;\
Ethyl
2-methyl-5-oxo-4-(3,4,5-trimethoxyphenyl)-1,4,5,6,7,8-hexahydroquinoline-3-\
carboxylate
;
loop_
    _publ_author_name
    _publ_author_footnote
    _publ_author_address
    'S. Natarajan' .
;
Department of Physics
Madurai Kamaraj University
Madurai 625 021
India
;
    'P. Indumathi' .
;
Department of Physics
Madurai Kamaraj University
Madurai 625 021
India
;
    'B. Palakshi Reddy' .
;
Organic Chemistry Division
School of Advanced Sciences
VIT University
Vellore 632 104
India
;
    'V. Vijayakumar' .
;
Organic Chemistry Division
School of Advanced Sciences
VIT University
Vellore 632 104
India
;
    'P. L. Nilantha Lakshman' .
;
Department of Food Science and Technology
Faculty of Agriculture
University of Ruhuna
Mapalana
Kamburupitiya (81100)
Sri Lanka
;
data_I
_audit_creation_method     SHELXL-97
_chemical_name_systematic
;
Ethyl 2-methyl-5-oxo-4-(3,4,5-trimethoxyphenyl)-1,4,5,6,7,8-
hexahydroquinoline-3-carboxylate
;
_chemical_name_common     ?
_chemical_formula_moiety     'C22 H27 N1 O6'
_chemical_formula_sum     'C22 H27 N1 O6'
_chemical_formula_iupac     'C22 H27 N1 O6'
_chemical_formula_weight     401.44
_chemical_melting_point     ?
_symmetry_cell_setting     triclinic
_symmetry_space_group_name_H-M     'P -1'
_symmetry_space_group_name_Hall     '-P 1'
loop_
    _symmetry_equiv_pos_as_xyz
    'x, y, z'
    '-x, -y, -z'
_cell_length_a     7.512(2)
_cell_length_b     10.4020(10)
_cell_length_c     14.568(3)
_cell_angle_alpha     109.77(3)
_cell_angle_beta     95.420(10)
_cell_angle_gamma     104.41(2)
_cell_volume     1017.4(4)
_cell_formula_units_Z     2
_cell_measurement_reflns_used     25
_cell_measurement_theta_min     2
_cell_measurement_theta_max     25
_cell_measurement_temperature     294(2)
_exptl_crystal_description     block
_exptl_crystal_colour     colourless
_exptl_crystal_size_max     0.26
_exptl_crystal_size_mid     0.24
_exptl_crystal_size_min     0.21
_exptl_crystal_density_diffrn     1.310
_exptl_crystal_density_meas     ?
_exptl_crystal_density_method     'not measured'
_exptl_crystal_F_000     428
_exptl_absorpt_coefficient_mu     0.095
_exptl_absorpt_correction_type     psi-scan
_exptl_absorpt_process_details     '(North <i>et al.</i>, 1968)'
_exptl_absorpt_correction_T_min     0.9757
_exptl_absorpt_correction_T_max     0.9803
_exptl_special_details
;
;
_diffrn_ambient_temperature     294(2)
_diffrn_radiation_type     MoK\a
_diffrn_radiation_wavelength     0.71073
_diffrn_radiation_source     'fine-focus sealed tube'
_diffrn_radiation_monochromator     graphite
_diffrn_measurement_device_type     'Nonius MACH3'
_diffrn_measurement_method     \w-2\q
_diffrn_detector_area_resol_mean     ?
_diffrn_reflns_number     4471
_diffrn_reflns_av_R_equivalents     0.0129
_diffrn_reflns_av_sigmaI/netI     0.0221
_diffrn_reflns_theta_min     2.14
_diffrn_reflns_theta_max     24.97
_diffrn_reflns_theta_full     24.97
_diffrn_measured_fraction_theta_max     1.000
_diffrn_measured_fraction_theta_full     1.000
_diffrn_reflns_limit_h_min     -1
_diffrn_reflns_limit_h_max     8
_diffrn_reflns_limit_k_min     -12
_diffrn_reflns_limit_k_max     12
_diffrn_reflns_limit_l_min     -17
_diffrn_reflns_limit_l_max     17
_diffrn_standards_number     3
_diffrn_standards_interval_count     ?
_diffrn_standards_interval_time     60
_diffrn_standards_decay_%     0
_refine_special_details
;
Refinement of <i>F</i>^2^ against ALL reflections. The weighted <i>R</i>-factor
<i>wR</i> and goodness of fit <i>S</i> are based on <i>F</i>^2^, conventional
<i>R</i>-factors <i>R</i> are based on <i>F</i>, with <i>F</i> set to zero for
negative <i>F</i>^2^. The threshold expression of <i>F</i>^2^ >
\s(<i>F</i>^2^) is used only for calculating <i>R</i>-factors(gt) <i>etc</i>.
and is not relevant to the choice of reflections for refinement.
<i>R</i>-factors based on <i>F</i>^2^ are statistically about twice as large
as those based on <i>F</i>, and <i>R</i>- factors based on ALL data will be
even larger.
;
_reflns_number_total     3574
_reflns_number_gt     2653
_reflns_threshold_expression     I>2sigma(I)
_refine_ls_structure_factor_coef     Fsqd
_refine_ls_matrix_type     full
_refine_ls_R_factor_all     0.0635
_refine_ls_R_factor_gt     0.0429
_refine_ls_wR_factor_gt     0.1165
_refine_ls_wR_factor_ref     0.1285
_refine_ls_goodness_of_fit_ref     1.031
_refine_ls_restrained_S_all     1.031
_refine_ls_number_reflns     3574
_refine_ls_number_parameters     268
_refine_ls_number_restraints     0
_refine_ls_hydrogen_treatment     mixed
_refine_ls_weighting_scheme     calc
_refine_ls_weighting_details
         'calc w=1/[\s^2^(Fo^2^)+(0.0609P)^2^+0.3979P] where P=(Fo^2^+2Fc^2^)/3'
_atom_sites_solution_hydrogens     geom
_atom_sites_solution_primary     direct
_atom_sites_solution_secondary     difmap
_refine_ls_shift/su_max     0.000
_refine_ls_shift/su_mean     0.000
_refine_diff_density_max     0.231
_refine_diff_density_min     -0.180
_refine_ls_extinction_method     'SHELXL97 (Sheldrick, 2008)'
_refine_ls_extinction_coef     0.013(3)
_refine_ls_extinction_expression
                                  'Fc^*^=kFc[1+0.001xFc^2^\l^3^/sin(2\q)]^-1/4^'
loop_
    _atom_type_symbol
    _atom_type_description
    _atom_type_scat_dispersion_real
    _atom_type_scat_dispersion_imag
    _atom_type_scat_source
    'C' 'C' 0.0033 0.0016
                         'International Tables Vol C Tables 4.2.6.8 and 6.1.1.4'
    'H' 'H' 0.0000 0.0000
                         'International Tables Vol C Tables 4.2.6.8 and 6.1.1.4'
    'N' 'N' 0.0061 0.0033
                         'International Tables Vol C Tables 4.2.6.8 and 6.1.1.4'
    'O' 'O' 0.0106 0.0060
                         'International Tables Vol C Tables 4.2.6.8 and 6.1.1.4'
_computing_data_collection     'CAD-4 EXPRESS (Enraf--Nonius, 1994)'
_computing_cell_refinement     'CAD-4 EXPRESS (Enraf--Nonius, 1994)'
_computing_data_reduction     'XCAD4 (Harms & Wocadlo, 1996)'
_computing_structure_solution     'SHELXS97 (Sheldrick, 2008)'
_computing_structure_refinement     'SHELXL97 (Sheldrick, 2008)'
_computing_molecular_graphics     'PLATON (Spek, 2009)'
_computing_publication_material     'SHELXL97 (Sheldrick, 2008)'
loop_
    _atom_site_type_symbol
    _atom_site_label
    _atom_site_fract_x
    _atom_site_fract_y
    _atom_site_fract_z
    _atom_site_U_iso_or_equiv
    _atom_site_adp_type
    _atom_site_calc_flag
    _atom_site_refinement_flags
    _atom_site_occupancy
    _atom_site_disorder_assembly
    _atom_site_disorder_group
    C C22 0.4600(4) 0.2952(4) 0.0056(2) 0.0841(9) Uani d . 1 . .
    H H22A 0.4922 0.3586 -0.0293 0.101 Uiso calc R 1 . .
    H H22B 0.3534 0.2153 -0.0339 0.101 Uiso calc R 1 . .
    H H22C 0.5642 0.2613 0.0178 0.101 Uiso calc R 1 . .
    H H1N -0.286(4) -0.135(3) 0.2897(18) 0.061(7) Uiso d . 1 . .
    O O4 0.68460(19) 0.35699(15) 0.22606(11) 0.0519(4) Uani d . 1 . .
    O O3 0.36747(19) 0.26111(15) 0.50993(10) 0.0523(4) Uani d . 1 . .
    N N1 -0.1712(2) -0.09684(18) 0.30488(13) 0.0405(4) Uani d . 1 . .
    O O1 0.41288(19) -0.16053(16) 0.25103(12) 0.0588(4) Uani d . 1 . .
    C C6 0.1238(2) -0.11864(19) 0.27165(13) 0.0323(4) Uani d . 1 . .
    C C1 -0.0644(2) -0.17812(19) 0.25700(13) 0.0347(4) Uani d . 1 . .
    C C8 0.0925(2) 0.09809(19) 0.40306(13) 0.0346(4) Uani d . 1 . .
    C C9 -0.0944(2) 0.0320(2) 0.38398(14) 0.0356(4) Uani d . 1 . .
    C C15 0.4536(2) 0.20151(19) 0.27900(14) 0.0371(4) Uani d . 1 . .
    H H15 0.5452 0.1991 0.3256 0.044 Uiso calc R 1 . .
    O O2 0.0990(2) 0.30115(19) 0.54511(14) 0.0765(6) Uani d . 1 . .
    C C5 0.2404(3) -0.2085(2) 0.23209(15) 0.0407(5) Uani d . 1 . .
    C C16 0.5036(3) 0.28065(19) 0.22121(15) 0.0388(4) Uani d . 1 . .
    O O6 0.4166(2) 0.36880(18) 0.09651(13) 0.0659(5) Uani d . 1 . .
    C C19 0.1316(3) 0.1295(2) 0.19881(14) 0.0393(4) Uani d . 1 . .
    H H19 0.0068 0.0788 0.1914 0.047 Uiso calc R 1 . .
    C C7 0.2165(2) 0.03861(18) 0.33288(13) 0.0330(4) Uani d . 1 . .
    H H7 0.3332 0.0471 0.3740 0.040 Uiso calc R 1 . .
    C C14 0.2679(2) 0.12545(18) 0.26814(13) 0.0332(4) Uani d . 1 . .
    O O5 0.0588(2) 0.21801(19) 0.06860(13) 0.0656(5) Uani d . 1 . .
    C C3 -0.0564(3) -0.3963(2) 0.12134(17) 0.0557(6) Uani d . 1 . .
    H H3A -0.0602 -0.3578 0.0694 0.067 Uiso calc R 1 . .
    H H3B -0.1143 -0.4991 0.0910 0.067 Uiso calc R 1 . .
    C C18 0.1810(3) 0.2088(2) 0.14062(15) 0.0430(5) Uani d . 1 . .
    C C17 0.3684(3) 0.2858(2) 0.15175(15) 0.0438(5) Uani d . 1 . .
    C C11 0.1788(3) 0.2281(2) 0.49145(15) 0.0446(5) Uani d . 1 . .
    C C2 -0.1646(3) -0.3315(2) 0.19699(16) 0.0448(5) Uani d . 1 . .
    H H2A -0.2869 -0.3398 0.1631 0.054 Uiso calc R 1 . .
    H H2B -0.1832 -0.3840 0.2408 0.054 Uiso calc R 1 . .
    C C10 -0.2342(3) 0.0813(2) 0.44419(16) 0.0479(5) Uani d . 1 . .
    H H10A -0.1986 0.0885 0.5112 0.058 Uiso calc R 1 . .
    H H10B -0.3565 0.0135 0.4152 0.058 Uiso calc R 1 . .
    H H10C -0.2366 0.1733 0.4445 0.058 Uiso calc R 1 . .
    C C4 0.1457(3) -0.3643(2) 0.16960(18) 0.0539(6) Uani d . 1 . .
    H H4A 0.1496 -0.4198 0.2111 0.065 Uiso calc R 1 . .
    H H4B 0.2156 -0.3952 0.1179 0.065 Uiso calc R 1 . .
    C C20 -0.1304(3) 0.1336(3) 0.04654(18) 0.0630(7) Uani d . 1 . .
    H H20A -0.1993 0.1503 -0.0050 0.076 Uiso calc R 1 . .
    H H20B -0.1835 0.1588 0.1051 0.076 Uiso calc R 1 . .
    H H20C -0.1369 0.0342 0.0244 0.076 Uiso calc R 1 . .
    C C21 0.8277(3) 0.3578(3) 0.29756(19) 0.0573(6) Uani d . 1 . .
    H H21A 0.9466 0.4146 0.2935 0.069 Uiso calc R 1 . .
    H H21B 0.8305 0.2616 0.2845 0.069 Uiso calc R 1 . .
    H H21C 0.8025 0.3978 0.3630 0.069 Uiso calc R 1 . .
    C C13 0.6642(3) 0.4322(3) 0.5930(2) 0.0768(8) Uani d . 1 . .
    H H13A 0.7287 0.5156 0.6512 0.092 Uiso calc R 1 . .
    H H13B 0.6768 0.4544 0.5347 0.092 Uiso calc R 1 . .
    H H13C 0.7174 0.3564 0.5904 0.092 Uiso calc R 1 . .
    C C12 0.4662(3) 0.3867(3) 0.59723(18) 0.0667(7) Uani d . 1 . .
    H H12A 0.4530 0.3652 0.6565 0.080 Uiso calc R 1 . .
    H H12B 0.4124 0.4635 0.6007 0.080 Uiso calc R 1 . .
loop_
    _atom_site_aniso_label
    _atom_site_aniso_U_11
    _atom_site_aniso_U_22
    _atom_site_aniso_U_33
    _atom_site_aniso_U_12
    _atom_site_aniso_U_13
    _atom_site_aniso_U_23
    C22 0.0715(18) 0.133(3) 0.080(2) 0.0367(18) 0.0272(15) 0.072(2)
    O4 0.0339(8) 0.0517(9) 0.0690(10) 0.0004(6) 0.0116(7) 0.0298(8)
    O3 0.0343(8) 0.0524(9) 0.0480(8) 0.0054(6) 0.0031(6) -0.0016(7)
    N1 0.0211(8) 0.0445(9) 0.0519(10) 0.0076(7) 0.0058(7) 0.0150(8)
    O1 0.0272(8) 0.0560(9) 0.0804(11) 0.0141(7) 0.0118(7) 0.0085(8)
    C6 0.0257(9) 0.0357(10) 0.0354(9) 0.0083(7) 0.0064(7) 0.0137(8)
    C1 0.0276(9) 0.0381(10) 0.0394(10) 0.0079(8) 0.0057(8) 0.0172(8)
    C8 0.0294(9) 0.0378(10) 0.0375(10) 0.0117(8) 0.0073(8) 0.0139(8)
    C9 0.0310(10) 0.0411(10) 0.0407(10) 0.0154(8) 0.0094(8) 0.0189(8)
    C15 0.0280(9) 0.0374(10) 0.0428(11) 0.0072(8) 0.0046(8) 0.0139(8)
    O2 0.0504(10) 0.0693(11) 0.0758(12) 0.0162(8) 0.0164(9) -0.0140(9)
    C5 0.0321(10) 0.0433(11) 0.0455(11) 0.0111(8) 0.0085(8) 0.0152(9)
    C16 0.0322(10) 0.0323(10) 0.0487(11) 0.0065(8) 0.0120(8) 0.0128(8)
    O6 0.0674(11) 0.0684(11) 0.0800(12) 0.0172(9) 0.0201(9) 0.0508(10)
    C19 0.0279(9) 0.0405(10) 0.0452(11) 0.0065(8) 0.0061(8) 0.0138(9)
    C7 0.0230(8) 0.0367(10) 0.0379(10) 0.0082(7) 0.0054(7) 0.0129(8)
    C14 0.0278(9) 0.0311(9) 0.0370(10) 0.0084(7) 0.0077(7) 0.0082(8)
    O5 0.0493(10) 0.0834(12) 0.0730(11) 0.0173(8) -0.0018(8) 0.0458(10)
    C3 0.0474(13) 0.0447(12) 0.0554(13) 0.0020(10) 0.0087(10) 0.0035(10)
    C18 0.0408(11) 0.0454(11) 0.0438(11) 0.0160(9) 0.0042(9) 0.0167(9)
    C17 0.0456(12) 0.0406(11) 0.0496(12) 0.0129(9) 0.0128(9) 0.0215(9)
    C11 0.0380(11) 0.0462(11) 0.0463(11) 0.0114(9) 0.0111(9) 0.0133(9)
    C2 0.0322(10) 0.0419(11) 0.0521(12) 0.0030(8) 0.0034(9) 0.0145(9)
    C10 0.0340(11) 0.0593(13) 0.0570(13) 0.0217(9) 0.0163(9) 0.0223(10)
    C4 0.0470(12) 0.0435(12) 0.0636(14) 0.0163(10) 0.0146(11) 0.0080(10)
    C20 0.0466(13) 0.0887(18) 0.0515(13) 0.0309(13) 0.0002(10) 0.0186(13)
    C21 0.0307(11) 0.0586(14) 0.0789(16) 0.0055(10) 0.0112(11) 0.0268(12)
    C13 0.0482(14) 0.0747(17) 0.0697(17) 0.0042(12) -0.0008(12) -0.0059(14)
    C12 0.0475(13) 0.0650(15) 0.0528(14) 0.0008(11) 0.0051(11) -0.0078(12)
_geom_special_details
;
All e.s.d.'s (except the e.s.d. in the dihedral angle between two l.s. planes)
are estimated using the full covariance matrix. The cell e.s.d.'s are taken
into account individually in the estimation of e.s.d.'s in distances, angles
and torsion angles; correlations between e.s.d.'s in cell parameters are only
used when they are defined by crystal symmetry. An approximate (isotropic)
treatment of cell e.s.d.'s is used for estimating e.s.d.'s involving l.s.
planes.
;
loop_
    _geom_bond_atom_site_label_1
    _geom_bond_atom_site_label_2
    _geom_bond_site_symmetry_2
    _geom_bond_distance
    _geom_bond_publ_flag
    C22 O6 . 1.402(3) ?
    C22 H22A . 0.9600 ?
    C22 H22B . 0.9600 ?
    C22 H22C . 0.9600 ?
    O4 C16 . 1.375(2) ?
    O4 C21 . 1.421(3) ?
    O3 C11 . 1.350(2) ?
    O3 C12 . 1.446(3) ?
    N1 C1 . 1.374(2) ?
    N1 C9 . 1.379(3) ?
    N1 H1N . 0.83(3) ?
    O1 C5 . 1.234(2) ?
    C6 C1 . 1.358(2) ?
    C6 C5 . 1.453(3) ?
    C6 C7 . 1.512(3) ?
    C1 C2 . 1.486(3) ?
    C8 C9 . 1.355(2) ?
    C8 C11 . 1.461(3) ?
    C8 C7 . 1.528(2) ?
    C9 C10 . 1.508(3) ?
    C15 C16 . 1.379(3) ?
    C15 C14 . 1.386(2) ?
    C15 H15 . 0.9300 ?
    O2 C11 . 1.209(2) ?
    C5 C4 . 1.505(3) ?
    C16 C17 . 1.389(3) ?
    O6 C17 . 1.376(2) ?
    C19 C18 . 1.384(3) ?
    C19 C14 . 1.387(3) ?
    C19 H19 . 0.9300 ?
    C7 C14 . 1.525(2) ?
    C7 H7 . 0.9800 ?
    O5 C18 . 1.372(2) ?
    O5 C20 . 1.413(3) ?
    C3 C2 . 1.506(3) ?
    C3 C4 . 1.516(3) ?
    C3 H3A . 0.9700 ?
    C3 H3B . 0.9700 ?
    C18 C17 . 1.399(3) ?
    C2 H2A . 0.9700 ?
    C2 H2B . 0.9700 ?
    C10 H10A . 0.9600 ?
    C10 H10B . 0.9600 ?
    C10 H10C . 0.9600 ?
    C4 H4A . 0.9700 ?
    C4 H4B . 0.9700 ?
    C20 H20A . 0.9600 ?
    C20 H20B . 0.9600 ?
    C20 H20C . 0.9600 ?
    C21 H21A . 0.9600 ?
    C21 H21B . 0.9600 ?
    C21 H21C . 0.9600 ?
    C13 C12 . 1.458(3) ?
    C13 H13A . 0.9600 ?
    C13 H13B . 0.9600 ?
    C13 H13C . 0.9600 ?
    C12 H12A . 0.9700 ?
    C12 H12B . 0.9700 ?
loop_
    _geom_angle_atom_site_label_1
    _geom_angle_atom_site_label_2
    _geom_angle_atom_site_label_3
    _geom_angle_site_symmetry_1
    _geom_angle_site_symmetry_3
    _geom_angle
    _geom_angle_publ_flag
    O6 C22 H22A . . 109.5 ?
    O6 C22 H22B . . 109.5 ?
    H22A C22 H22B . . 109.5 ?
    O6 C22 H22C . . 109.5 ?
    H22A C22 H22C . . 109.5 ?
    H22B C22 H22C . . 109.5 ?
    C16 O4 C21 . . 117.61(16) ?
    C11 O3 C12 . . 116.21(17) ?
    C1 N1 C9 . . 122.70(16) ?
    C1 N1 H1N . . 116.1(17) ?
    C9 N1 H1N . . 120.6(17) ?
    C1 C6 C5 . . 119.71(16) ?
    C1 C6 C7 . . 121.31(16) ?
    C5 C6 C7 . . 118.90(15) ?
    C6 C1 N1 . . 119.52(17) ?
    C6 C1 C2 . . 124.04(17) ?
    N1 C1 C2 . . 116.30(16) ?
    C9 C8 C11 . . 120.34(17) ?
    C9 C8 C7 . . 120.86(17) ?
    C11 C8 C7 . . 118.80(16) ?
    C8 C9 N1 . . 119.58(17) ?
    C8 C9 C10 . . 126.59(18) ?
    N1 C9 C10 . . 113.77(16) ?
    C16 C15 C14 . . 120.44(18) ?
    C16 C15 H15 . . 119.8 ?
    C14 C15 H15 . . 119.8 ?
    O1 C5 C6 . . 121.43(18) ?
    O1 C5 C4 . . 120.26(18) ?
    C6 C5 C4 . . 118.29(16) ?
    O4 C16 C15 . . 124.14(18) ?
    O4 C16 C17 . . 115.44(17) ?
    C15 C16 C17 . . 120.42(17) ?
    C17 O6 C22 . . 113.52(19) ?
    C18 C19 C14 . . 120.14(17) ?
    C18 C19 H19 . . 119.9 ?
    C14 C19 H19 . . 119.9 ?
    C6 C7 C14 . . 112.18(15) ?
    C6 C7 C8 . . 110.40(14) ?
    C14 C7 C8 . . 111.39(14) ?
    C6 C7 H7 . . 107.6 ?
    C14 C7 H7 . . 107.6 ?
    C8 C7 H7 . . 107.6 ?
    C15 C14 C19 . . 119.66(17) ?
    C15 C14 C7 . . 119.36(16) ?
    C19 C14 C7 . . 120.98(16) ?
    C18 O5 C20 . . 118.35(18) ?
    C2 C3 C4 . . 110.79(18) ?
    C2 C3 H3A . . 109.5 ?
    C4 C3 H3A . . 109.5 ?
    C2 C3 H3B . . 109.5 ?
    C4 C3 H3B . . 109.5 ?
    H3A C3 H3B . . 108.1 ?
    O5 C18 C19 . . 125.06(18) ?
    O5 C18 C17 . . 114.73(18) ?
    C19 C18 C17 . . 120.20(18) ?
    O6 C17 C16 . . 120.62(18) ?
    O6 C17 C18 . . 120.21(18) ?
    C16 C17 C18 . . 119.13(18) ?
    O2 C11 O3 . . 121.13(19) ?
    O2 C11 C8 . . 126.93(19) ?
    O3 C11 C8 . . 111.93(16) ?
    C1 C2 C3 . . 111.44(16) ?
    C1 C2 H2A . . 109.3 ?
    C3 C2 H2A . . 109.3 ?
    C1 C2 H2B . . 109.3 ?
    C3 C2 H2B . . 109.3 ?
    H2A C2 H2B . . 108.0 ?
    C9 C10 H10A . . 109.5 ?
    C9 C10 H10B . . 109.5 ?
    H10A C10 H10B . . 109.5 ?
    C9 C10 H10C . . 109.5 ?
    H10A C10 H10C . . 109.5 ?
    H10B C10 H10C . . 109.5 ?
    C5 C4 C3 . . 113.84(18) ?
    C5 C4 H4A . . 108.8 ?
    C3 C4 H4A . . 108.8 ?
    C5 C4 H4B . . 108.8 ?
    C3 C4 H4B . . 108.8 ?
    H4A C4 H4B . . 107.7 ?
    O5 C20 H20A . . 109.5 ?
    O5 C20 H20B . . 109.5 ?
    H20A C20 H20B . . 109.5 ?
    O5 C20 H20C . . 109.5 ?
    H20A C20 H20C . . 109.5 ?
    H20B C20 H20C . . 109.5 ?
    O4 C21 H21A . . 109.5 ?
    O4 C21 H21B . . 109.5 ?
    H21A C21 H21B . . 109.5 ?
    O4 C21 H21C . . 109.5 ?
    H21A C21 H21C . . 109.5 ?
    H21B C21 H21C . . 109.5 ?
    C12 C13 H13A . . 109.5 ?
    C12 C13 H13B . . 109.5 ?
    H13A C13 H13B . . 109.5 ?
    C12 C13 H13C . . 109.5 ?
    H13A C13 H13C . . 109.5 ?
    H13B C13 H13C . . 109.5 ?
    O3 C12 C13 . . 110.0(2) ?
    O3 C12 H12A . . 109.7 ?
    C13 C12 H12A . . 109.7 ?
    O3 C12 H12B . . 109.7 ?
    C13 C12 H12B . . 109.7 ?
    H12A C12 H12B . . 108.2 ?
loop_
    _geom_torsion_atom_site_label_1
    _geom_torsion_atom_site_label_2
    _geom_torsion_atom_site_label_3
    _geom_torsion_atom_site_label_4
    _geom_torsion_site_symmetry_1
    _geom_torsion_site_symmetry_2
    _geom_torsion_site_symmetry_3
    _geom_torsion_site_symmetry_4
    _geom_torsion
    _geom_torsion_publ_flag
    C5 C6 C1 N1 . . . . 171.81(16) ?
    C7 C6 C1 N1 . . . . -5.1(3) ?
    C5 C6 C1 C2 . . . . -3.6(3) ?
    C7 C6 C1 C2 . . . . 179.45(17) ?
    C9 N1 C1 C6 . . . . -14.9(3) ?
    C9 N1 C1 C2 . . . . 160.86(18) ?
    C11 C8 C9 N1 . . . . -174.65(17) ?
    C7 C8 C9 N1 . . . . 5.4(3) ?
    C11 C8 C9 C10 . . . . 2.4(3) ?
    C7 C8 C9 C10 . . . . -177.55(17) ?
    C1 N1 C9 C8 . . . . 14.7(3) ?
    C1 N1 C9 C10 . . . . -162.71(17) ?
    C1 C6 C5 O1 . . . . -173.80(19) ?
    C7 C6 C5 O1 . . . . 3.2(3) ?
    C1 C6 C5 C4 . . . . 4.2(3) ?
    C7 C6 C5 C4 . . . . -178.84(18) ?
    C21 O4 C16 C15 . . . . -2.2(3) ?
    C21 O4 C16 C17 . . . . 178.60(18) ?
    C14 C15 C16 O4 . . . . -178.84(17) ?
    C14 C15 C16 C17 . . . . 0.3(3) ?
    C1 C6 C7 C14 . . . . -103.04(19) ?
    C5 C6 C7 C14 . . . . 80.0(2) ?
    C1 C6 C7 C8 . . . . 21.8(2) ?
    C5 C6 C7 C8 . . . . -155.10(16) ?
    C9 C8 C7 C6 . . . . -22.0(2) ?
    C11 C8 C7 C6 . . . . 158.08(16) ?
    C9 C8 C7 C14 . . . . 103.36(19) ?
    C11 C8 C7 C14 . . . . -76.6(2) ?
    C16 C15 C14 C19 . . . . -0.2(3) ?
    C16 C15 C14 C7 . . . . 179.89(16) ?
    C18 C19 C14 C15 . . . . 0.1(3) ?
    C18 C19 C14 C7 . . . . -179.92(17) ?
    C6 C7 C14 C15 . . . . -120.58(18) ?
    C8 C7 C14 C15 . . . . 115.10(18) ?
    C6 C7 C14 C19 . . . . 59.5(2) ?
    C8 C7 C14 C19 . . . . -64.8(2) ?
    C20 O5 C18 C19 . . . . -4.4(3) ?
    C20 O5 C18 C17 . . . . 174.56(19) ?
    C14 C19 C18 O5 . . . . 178.62(19) ?
    C14 C19 C18 C17 . . . . -0.3(3) ?
    C22 O6 C17 C16 . . . . 91.5(3) ?
    C22 O6 C17 C18 . . . . -90.4(3) ?
    O4 C16 C17 O6 . . . . -3.2(3) ?
    C15 C16 C17 O6 . . . . 177.59(18) ?
    O4 C16 C17 C18 . . . . 178.77(17) ?
    C15 C16 C17 C18 . . . . -0.5(3) ?
    O5 C18 C17 O6 . . . . 3.4(3) ?
    C19 C18 C17 O6 . . . . -177.62(18) ?
    O5 C18 C17 C16 . . . . -178.56(18) ?
    C19 C18 C17 C16 . . . . 0.5(3) ?
    C12 O3 C11 O2 . . . . 0.6(3) ?
    C12 O3 C11 C8 . . . . -178.82(19) ?
    C9 C8 C11 O2 . . . . -12.8(3) ?
    C7 C8 C11 O2 . . . . 167.2(2) ?
    C9 C8 C11 O3 . . . . 166.62(17) ?
    C7 C8 C11 O3 . . . . -13.4(2) ?
    C6 C1 C2 C3 . . . . -24.4(3) ?
    N1 C1 C2 C3 . . . . 160.04(18) ?
    C4 C3 C2 C1 . . . . 49.9(3) ?
    O1 C5 C4 C3 . . . . -158.6(2) ?
    C6 C5 C4 C3 . . . . 23.5(3) ?
    C2 C3 C4 C5 . . . . -50.4(3) ?
    C11 O3 C12 C13 . . . . -164.3(2) ?
loop_
    _geom_hbond_atom_site_label_D
    _geom_hbond_atom_site_label_H
    _geom_hbond_atom_site_label_A
    _geom_hbond_site_symmetry_A
    _geom_hbond_distance_DH
    _geom_hbond_distance_HA
    _geom_hbond_distance_DA
    _geom_hbond_angle_DHA
    C7 H7 O3 . 0.98 2.36 2.720(2) 101
    N1 H1N O1 1_455 0.83(3) 2.21(3) 2.995(2) 160(3)
    C2 H2B O4 1_445 0.97 2.55 3.340(3) 138
    C10 H10B O1 1_455 0.96 2.59 3.429(3) 146
