# Supplementary material for: Ethyl 2-methyl-5-oxo-4-(3,4,5-trimeth­oxy­phen­yl)-1,4,5,6,7,8-hexa­hydro­quinoline-3-carboxyl­ate
Source: Acta Crystallogr Sect E Struct Rep Online. 2010 Aug 11;66(Pt 9):o2240. doi: 10.1107/S1600536810030333 (PMC3008019; doi:10.1107/S1600536810030333)
Supplement: Supplementary file 2 [file e-66-o2240-Isup2.hkl]

#
# h,k,l, Fc-squared, Fo-squared, sigma(Fo-squared) and status flag
#
data_I
_shelx_title ' vvr44 in P -1'
_shelx_refln_list_code          4
_shelx_F_calc_maximum      133.45
_exptl_crystal_F_000       428.00
_reflns_d_resolution_high  0.8418
 
loop_
 _symmetry_equiv_pos_as_xyz
 'x, y, z'
 '-x, -y, -z'
 
_cell_length_a     7.5120
_cell_length_b    10.4020
_cell_length_c    14.5680
_cell_angle_alpha 109.770
_cell_angle_beta   95.420
_cell_angle_gamma 104.410
 
_shelx_F_squared_multiplier     1.000
 
loop_
 _refln_index_h
 _refln_index_k
 _refln_index_l
 _refln_F_squared_calc
 _refln_F_squared_meas
 _refln_F_squared_sigma
 _refln_observed_status
   1   0   0      635.63      657.86      9.76 o
   2   0   0       90.08       79.95      1.82 o
   3   0   0     2004.20     2254.45      9.71 o
   4   0   0      821.28      936.36      7.39 o
   5   0   0       13.76       13.18      1.19 o
   6   0   0        1.29        0.26      1.66 o
   7   0   0       10.63        8.86      1.37 o
   8   0   0        3.72        3.76      1.52 o
  -8   1   0        5.26        3.43      1.60 o
  -7   1   0       36.34       32.27      1.88 o
  -6   1   0       32.85       31.14      1.58 o
  -5   1   0       74.07       77.78      2.43 o
  -4   1   0        1.34        1.82      1.28 o
  -3   1   0      641.85      656.39      5.19 o
  -2   1   0       69.92       66.78      1.67 o
  -1   1   0     6917.71     7442.43    122.89 o
   0   1   0      491.55      475.79      2.78 o
   1   1   0      160.73      135.81      1.31 o
   2   1   0      865.69      858.58      5.27 o
   3   1   0     3230.50     3478.67     12.73 o
   4   1   0        2.44        4.50      0.88 o
   5   1   0       14.62       16.06      1.23 o
   6   1   0      318.30      273.81      5.58 o
   7   1   0       39.25       34.63      1.96 o
   8   1   0       25.13       27.59      2.15 o
  -8   2   0        5.49        5.03      1.57 o
  -7   2   0      204.82      199.57      5.18 o
  -6   2   0       15.75       20.69      1.45 o
  -5   2   0      265.53      259.41      4.52 o
  -4   2   0      586.03      633.05      5.96 o
  -3   2   0      408.68      409.10      4.19 o
  -2   2   0        0.12       -0.99      1.15 o
  -1   2   0     1653.02     1655.13     27.04 o
   0   2   0     5847.62     5725.87     12.19 o
   1   2   0       16.25       13.39      0.54 o
   2   2   0     1261.47     1346.28      7.28 o
   3   2   0      876.94      950.46      7.19 o
   4   2   0       42.38       40.37      1.40 o
   5   2   0       49.05       46.87      1.70 o
   6   2   0        2.92        2.73      2.02 o
   7   2   0       62.83       56.61      2.27 o
  -8   3   0        4.95        1.06      2.50 o
  -7   3   0       51.70       56.12      2.14 o
  -6   3   0       56.09       59.61      1.87 o
  -5   3   0       97.30       94.58      2.55 o
  -4   3   0      113.70      127.28      3.00 o
  -3   3   0      302.03      318.25      3.88 o
  -2   3   0        3.11        1.17      1.24 o
  -1   3   0     2340.81     2171.07     32.56 o
   0   3   0      118.06      111.35      1.52 o
   1   3   0      184.57      188.52      3.84 o
   2   3   0        3.07        9.28      0.83 o
   3   3   0      105.40      128.73      3.14 o
   4   3   0        7.47        8.49      1.13 o
   5   3   0      178.07      179.76      4.53 o
   6   3   0      108.51       95.54      2.80 o
   7   3   0        5.02        4.51      1.54 o
  -8   4   0        0.17        4.25      2.31 o
  -7   4   0      574.05      581.45      8.34 o
  -6   4   0        2.71        0.66      2.15 o
  -5   4   0        8.91       10.20      1.14 o
  -4   4   0        4.35        8.39      1.02 o
  -3   4   0      327.84      292.54      3.97 o
  -2   4   0       32.36       23.89      0.96 o
  -1   4   0        0.45        0.28      0.82 o
   0   4   0     1560.31     1537.97     10.06 o
   1   4   0      542.01      565.70     13.82 o
   2   4   0      279.64      269.21      4.17 o
   3   4   0       95.24       97.14      2.90 o
   4   4   0      143.65      143.16      3.98 o
   5   4   0      136.33      126.02      3.62 o
   6   4   0        5.63        5.46      1.49 o
   7   4   0       29.38       26.17      2.16 o
  -8   5   0       80.29       71.54      2.59 o
  -7   5   0        1.02        4.28      2.37 o
  -6   5   0        2.48        2.09      1.90 o
  -5   5   0        5.01        3.16      1.71 o
  -4   5   0       12.02       17.41      1.16 o
  -3   5   0       95.01      109.06      2.82 o
  -2   5   0       16.01        9.20      0.85 o
  -1   5   0      119.33      114.24      3.11 o
   0   5   0       15.23       11.20      0.63 o
   1   5   0      240.74      238.43      5.50 o
   2   5   0       99.12      102.85      2.63 o
   3   5   0       11.43       12.64      1.28 o
   4   5   0      137.80      136.11      3.77 o
   5   5   0      139.81      139.09      4.11 o
   6   5   0       37.82       39.25      2.22 o
  -8   6   0       12.75       12.82      1.84 o
  -7   6   0      253.38      238.31      5.96 o
  -6   6   0        1.71        3.64      1.19 o
  -5   6   0       42.33       42.61      1.61 o
  -4   6   0      218.42      231.95      4.54 o
  -3   6   0       37.61       34.72      1.39 o
  -2   6   0        0.32        2.42      1.28 o
  -1   6   0      106.72      108.34      2.10 o
   0   6   0        3.77        1.64      0.98 o
   1   6   0       46.17       53.20      1.18 o
   2   6   0        4.56        4.98      1.13 o
   3   6   0       41.16       45.07      1.83 o
   4   6   0       24.20       22.75      1.75 o
   5   6   0       38.02       38.40      2.11 o
  -8   7   0       43.95       35.22      2.25 o
  -7   7   0        6.35        5.29      1.50 o
  -6   7   0        9.61        7.91      1.49 o
  -5   7   0       79.01       78.55      2.40 o
  -4   7   0       99.77       89.34      2.62 o
  -3   7   0        0.22        0.52      1.56 o
  -2   7   0      286.35      285.71      5.03 o
  -1   7   0      130.35      135.42      4.78 o
   0   7   0       51.26       52.28      1.20 o
   1   7   0        2.51        1.78      1.22 o
   2   7   0        3.39        5.39      1.18 o
   3   7   0       97.47      100.76      2.83 o
   4   7   0        3.07        1.40      2.23 o
   5   7   0       15.76       17.86      1.85 o
  -7   8   0       14.42       18.36      1.74 o
  -6   8   0       45.41       39.99      2.07 o
  -5   8   0        2.93        2.23      2.09 o
  -4   8   0        2.38        1.61      1.81 o
  -3   8   0      120.03      111.91      3.23 o
  -2   8   0       85.53      100.33      2.99 o
  -1   8   0        2.00        2.95      1.24 o
   0   8   0       54.91       52.20      1.29 o
   1   8   0        1.23       -1.20      1.34 o
   2   8   0        7.78        6.13      1.50 o
   3   8   0        9.81       10.64      1.53 o
   4   8   0       60.60       70.15      2.68 o
  -7   9   0        1.32       -2.09      2.38 o
  -6   9   0       70.87       72.83      2.56 o
  -5   9   0        7.63        3.89      2.07 o
  -4   9   0       18.04       18.51      1.56 o
  -3   9   0      301.39      319.05      6.41 o
  -2   9   0      351.12      350.67      6.60 o
  -1   9   0       37.04       37.38      1.41 o
   0   9   0        2.58        1.02      1.42 o
   1   9   0       89.37       86.83      1.98 o
   2   9   0        2.42        3.62      2.17 o
   3   9   0        8.20        6.49      1.77 o
  -6  10   0        4.20        6.39      1.62 o
  -5  10   0        5.97        6.09      1.52 o
  -4  10   0        9.24        8.72      1.57 o
  -3  10   0      119.36      116.09      3.49 o
  -2  10   0       51.79       65.30      2.32 o
  -1  10   0       35.98       35.07      1.39 o
   0  10   0       10.83       10.19      1.13 o
   1  10   0        1.29        2.67      4.18 o
   2  10   0        1.03        2.34      2.43 o
  -5  11   0        5.30        4.61      1.68 o
  -4  11   0       11.62       17.78      1.80 o
  -3  11   0        7.40       10.12      1.76 o
  -2  11   0        0.55       -1.65      2.40 o
  -1  11   0        0.07        0.39      1.63 o
   0  11   0        3.39        3.10      1.66 o
   0 -11   1       14.44       18.10      1.25 o
   1 -11   1        0.12       -0.25      1.61 o
   2 -11   1        5.50        2.95      2.45 o
   3 -11   1       11.20       11.06      1.64 o
   4 -11   1        0.06        1.76      2.23 o
   5 -11   1        2.25        1.18      2.50 o
  -2 -10   1        7.01        8.28      1.70 o
  -1 -10   1       24.76       24.08      1.35 o
   0 -10   1        3.65        4.90      1.02 o
   1 -10   1        0.61        1.02      2.02 o
   2 -10   1        0.70       -0.97      2.03 o
   3 -10   1       43.53       50.51      2.10 o
   4 -10   1        5.79        2.57      2.35 o
   5 -10   1        2.07        3.43      2.18 o
   6 -10   1        3.95        3.95      2.56 o
  -3  -9   1        0.11        2.55      2.32 o
  -2  -9   1       13.88       17.20      1.78 o
  -1  -9   1       57.55       49.93      1.83 o
   0  -9   1       28.77       27.88      1.23 o
   1  -9   1        0.13        1.42      1.28 o
   2  -9   1      108.89       94.91      2.92 o
   3  -9   1       26.90       23.85      1.73 o
   4  -9   1        2.88        2.77      2.02 o
   5  -9   1       26.24       24.79      1.81 o
   6  -9   1        3.25       -0.47      2.34 o
   7  -9   1        2.65        5.25      1.65 o
  -4  -8   1        0.11        0.64      2.35 o
  -3  -8   1       28.00       21.19      1.79 o
  -2  -8   1        3.27        4.00      1.29 o
  -1  -8   1       35.91       29.81      1.16 o
   0  -8   1       11.12        9.01      0.82 o
   1  -8   1        2.17        5.35      1.60 o
   2  -8   1      154.92      144.76      4.03 o
   3  -8   1       78.45       85.59      2.55 o
   4  -8   1        2.19        3.32      1.86 o
   5  -8   1       14.94       15.86      1.49 o
   6  -8   1        6.18        1.49      2.17 o
   7  -8   1       18.40       17.85      1.82 o
   8  -8   1       14.37       14.45      1.93 o
  -5  -7   1        0.68       -2.40      2.40 o
  -4  -7   1       29.11       32.71      1.91 o
  -3  -7   1      130.47      128.50      3.66 o
  -2  -7   1       28.05       26.37      1.58 o
  -1  -7   1       10.21        9.01      0.85 o
   0  -7   1       12.86       12.13      0.82 o
   1  -7   1        8.28        8.88      0.75 o
   2  -7   1        0.16       -1.55      1.55 o
   3  -7   1       77.14       72.06      2.21 o
   4  -7   1        0.87        1.62      1.57 o
   5  -7   1       19.72       18.62      1.59 o
   6  -7   1       32.52       26.74      1.78 o
   7  -7   1        0.01        0.90      2.23 o
   8  -7   1        7.08        8.21      1.70 o
  -6  -6   1       12.00       20.39      1.98 o
  -5  -6   1       39.41       38.89      2.08 o
  -4  -6   1      390.54      385.90      6.97 o
  -3  -6   1      116.19      119.71      3.38 o
  -2  -6   1      400.86      398.20      5.96 o
  -1  -6   1      120.60      113.66      4.23 o
   0  -6   1      401.40      409.76      6.71 o
   1  -6   1       31.82       29.31      1.60 o
   2  -6   1       62.27       72.49      2.15 o
   3  -6   1       55.70       48.16      1.50 o
   4  -6   1       88.23       93.25      2.67 o
   5  -6   1       75.35       87.48      2.52 o
   6  -6   1       24.55       28.09      1.68 o
   7  -6   1        5.85        8.74      1.59 o
   8  -6   1       84.61       81.21      2.77 o
  -6  -5   1        6.57        5.24      1.65 o
  -5  -5   1        0.04       -2.20      2.20 o
  -4  -5   1      527.79      542.06      7.65 o
  -3  -5   1      132.55      136.33      3.76 o
  -2  -5   1       13.16       14.14      1.13 o
  -1  -5   1      860.38      909.68      5.29 o
   0  -5   1      650.14      651.83      4.22 o
   1  -5   1      286.01      283.19      7.68 o
   2  -5   1      544.69      538.06      5.40 o
   3  -5   1        4.07        4.21      0.79 o
   4  -5   1      624.05      651.97      6.76 o
   5  -5   1       46.46       48.48      1.64 o
   6  -5   1      415.31      391.71      6.53 o
   7  -5   1      203.09      205.43      5.41 o
   8  -5   1       18.24       21.19      1.88 o
  -7  -4   1       11.95       14.27      1.72 o
  -6  -4   1        5.52        3.76      1.51 o
  -5  -4   1       31.74       25.33      1.64 o
  -4  -4   1      424.10      402.80      6.19 o
  -3  -4   1       20.35       26.02      1.26 o
  -2  -4   1       83.22       79.66      2.18 o
  -1  -4   1       11.46       14.41      0.61 o
   0  -4   1       51.02       62.04      1.20 o
   1  -4   1      674.56      581.45      7.61 o
   2  -4   1       16.71       15.50      0.88 o
   3  -4   1      544.70      621.17      5.64 o
   4  -4   1       34.75       43.05      1.37 o
   5  -4   1        5.34        5.78      1.03 o
   6  -4   1      561.83      563.74      7.55 o
   7  -4   1      624.61      625.55      8.72 o
   8  -4   1        7.70        8.78      1.55 o
  -7  -3   1        8.96        4.90      2.49 o
  -6  -3   1        2.70        4.03      2.12 o
  -5  -3   1       38.84       41.32      1.72 o
  -4  -3   1       58.19       52.61      1.60 o
  -3  -3   1       88.40       99.84      2.78 o
  -2  -3   1       67.46       78.18      2.21 o
  -1  -3   1     3760.00     3694.95     51.97 o
   0  -3   1      278.14      261.23      2.07 o
   1  -3   1     1323.26     1198.39     22.08 o
   2  -3   1      821.54      851.09      5.42 o
   3  -3   1      537.02      555.65      5.08 o
   4  -3   1       77.87       75.76      2.10 o
   5  -3   1        0.00       -0.20      1.53 o
   6  -3   1      188.86      199.95      4.62 o
   7  -3   1        0.01        0.49      2.31 o
   8  -3   1        4.19        1.55      2.42 o
  -8  -2   1       27.36       22.34      2.02 o
  -7  -2   1       24.79       23.70      1.87 o
  -6  -2   1        3.02        2.85      2.16 o
  -5  -2   1      111.74      102.30      2.90 o
  -4  -2   1        5.89        9.33      0.99 o
  -3  -2   1      109.39      133.74      2.85 o
  -2  -2   1        2.84        3.07      0.75 o
  -1  -2   1      985.80      896.37     11.39 o
   0  -2   1      576.27      514.29      2.26 o
   1  -2   1      579.48      586.06      9.32 o
   2  -2   1       34.20       36.16      1.07 o
   3  -2   1       99.41       83.16      2.21 o
   4  -2   1       47.91       63.58      1.97 o
   5  -2   1        7.45       11.65      1.12 o
   6  -2   1        0.28        1.06      1.76 o
   7  -2   1        4.27        3.89      1.49 o
   8  -2   1       18.10       11.97      1.83 o
  -8  -1   1        1.09       -2.50      2.50 o
  -7  -1   1        4.33        7.98      1.44 o
  -6  -1   1       31.88       33.19      1.72 o
  -5  -1   1      210.79      216.23      4.36 o
  -4  -1   1        6.37        9.03      0.90 o
  -3  -1   1       74.06       68.03      1.81 o
  -2  -1   1      333.67      364.63      3.45 o
  -1  -1   1       18.67       11.05      0.46 o
   0  -1   1       97.03       88.51      0.82 o
   1  -1   1     5206.42     5353.25     88.17 o
   2  -1   1      152.76      169.66      2.39 o
   3  -1   1       29.78       21.67      0.96 o
   4  -1   1       65.92       79.60      2.15 o
   5  -1   1       15.02       11.26      1.10 o
   6  -1   1      445.63      417.01      6.48 o
   7  -1   1       23.25       20.10      1.75 o
   8  -1   1        9.79        6.30      1.64 o
  -8   0   1        4.35        5.67      1.59 o
  -7   0   1       39.28       36.05      1.99 o
  -6   0   1        0.59        0.51      1.64 o
  -5   0   1       90.54      102.41      3.05 o
  -4   0   1      123.14      141.93      3.03 o
  -3   0   1       21.64       22.67      0.93 o
  -2   0   1       18.71       17.02      0.78 o
  -1   0   1      660.46      728.66      7.57 o
   1   0   1      372.78      395.52      6.95 o
   2   0   1     2900.79     2894.11      9.23 o
   3   0   1       67.23       75.01      2.16 o
   4   0   1      295.54      364.33      4.79 o
   5   0   1       22.60       24.27      1.35 o
   6   0   1       17.02       15.92      1.47 o
   7   0   1      379.06      347.82      6.89 o
   8   0   1        0.03        1.79      2.38 o
  -8   1   1        6.90        3.95      1.60 o
  -7   1   1       55.73       59.38      2.13 o
  -6   1   1        0.02        2.03      1.79 o
  -5   1   1      413.82      465.74      5.90 o
  -4   1   1      142.08      171.70      3.25 o
  -3   1   1        8.94        8.97      0.84 o
  -2   1   1       26.65       19.82      0.83 o
  -1   1   1     1388.14     1411.97     25.95 o
   0   1   1     1784.83     1620.64      8.57 o
   1   1   1       16.47       16.24      1.24 o
   2   1   1       50.01       44.83      1.32 o
   3   1   1       13.15        7.12      0.83 o
   4   1   1       71.39       72.59      2.13 o
   5   1   1       93.32       94.71      2.77 o
   6   1   1        0.22        0.84      1.99 o
   7   1   1        3.32        1.79      2.28 o
   8   1   1        3.07        5.59      1.65 o
  -8   2   1       33.00       35.75      2.06 o
  -7   2   1        5.56        2.04      2.37 o
  -6   2   1        5.84       10.46      1.27 o
  -5   2   1       89.18       94.55      2.54 o
  -4   2   1       23.86       25.43      1.07 o
  -3   2   1       13.66       20.48      0.91 o
  -2   2   1      112.27      146.08      2.33 o
  -1   2   1     1874.99     1871.73     23.37 o
   0   2   1     1214.43     1110.78      3.67 o
   1   2   1       13.10       15.93      0.57 o
   2   2   1      110.64      101.59      2.35 o
   3   2   1      544.49      569.85      5.80 o
   4   2   1      389.71      407.98      5.55 o
   5   2   1       81.99       73.21      2.05 o
   6   2   1       22.86       21.17      1.65 o
   7   2   1        3.35        3.48      2.22 o
  -8   3   1       54.73       60.65      2.35 o
  -7   3   1        0.33        1.36      2.07 o
  -6   3   1      955.00     1002.61      9.62 o
  -5   3   1       14.13       18.51      1.24 o
  -4   3   1       42.70       35.28      1.16 o
  -3   3   1      292.47      296.89      3.86 o
  -2   3   1       56.60       50.98      1.54 o
  -1   3   1     3508.01     3429.40     44.03 o
   0   3   1       35.56       36.52      0.79 o
   1   3   1      121.38       93.13      2.35 o
   2   3   1      715.40      765.81      6.40 o
   3   3   1        7.69        9.53      0.99 o
   4   3   1       33.74       36.94      1.52 o
   5   3   1       41.77       43.65      1.80 o
   6   3   1        1.05        0.88      2.12 o
   7   3   1       19.56       21.73      1.85 o
  -8   4   1       31.86       32.23      2.11 o
  -7   4   1      373.75      364.16      6.84 o
  -6   4   1      273.34      278.20      5.52 o
  -5   4   1        1.90        2.01      1.57 o
  -4   4   1        9.97        9.94      1.06 o
  -3   4   1     1911.07     2063.01     10.49 o
  -2   4   1       48.58       81.70      2.23 o
  -1   4   1      101.13       78.95      1.53 o
   0   4   1     1211.88     1234.28      5.39 o
   1   4   1       34.39       33.49      0.78 o
   2   4   1       79.38       92.86      2.75 o
   3   4   1        6.35        2.23      1.61 o
   4   4   1      213.20      197.79      4.72 o
   5   4   1        7.08       11.04      1.49 o
   6   4   1        0.00       -0.84      2.36 o
  -8   5   1        1.23        3.73      2.37 o
  -7   5   1       28.94       28.46      1.94 o
  -6   5   1       30.17       29.66      1.66 o
  -5   5   1        4.71        2.01      1.74 o
  -4   5   1      160.61      151.11      3.58 o
  -3   5   1       32.50       37.89      1.29 o
  -2   5   1       40.08       24.88      1.05 o
  -1   5   1      309.52      275.75      3.90 o
   0   5   1        0.04        1.32      1.30 o
   1   5   1       61.80       51.64      1.06 o
   2   5   1      174.17      162.90      3.84 o
   3   5   1      245.65      245.17      4.94 o
   4   5   1       35.83       37.07      1.90 o
   5   5   1       24.21       22.95      1.81 o
   6   5   1        0.02        0.79      2.34 o
  -8   6   1      166.18      161.54      4.76 o
  -7   6   1       61.69       60.40      2.27 o
  -6   6   1        6.89        5.69      1.40 o
  -5   6   1       12.07       11.05      1.30 o
  -4   6   1        1.34        2.81      1.63 o
  -3   6   1      147.06      150.60      3.64 o
  -2   6   1        8.36        7.76      1.00 o
  -1   6   1        7.17        9.82      0.73 o
   0   6   1       65.39       69.93      1.44 o
   1   6   1       18.88       23.16      1.12 o
   2   6   1       27.05       24.50      1.46 o
   3   6   1       47.80       42.63      1.88 o
   4   6   1        8.78        7.69      1.54 o
   5   6   1       30.53       28.93      2.06 o
  -8   7   1       28.24       21.45      2.06 o
  -7   7   1        2.83        1.26      2.35 o
  -6   7   1       36.81       37.64      1.88 o
  -5   7   1      128.29      132.90      3.60 o
  -4   7   1       29.79       28.46      1.50 o
  -3   7   1        0.82       -1.73      1.73 o
  -2   7   1       59.45       46.89      1.69 o
  -1   7   1       50.00       50.81      1.21 o
   0   7   1        4.15        3.52      0.93 o
   1   7   1      116.12      119.41      2.37 o
   2   7   1        9.65        6.52      1.39 o
   3   7   1        4.97        4.63      1.37 o
   4   7   1        1.18        2.55      2.23 o
  -7   8   1        1.06        1.84      2.36 o
  -6   8   1      181.04      169.32      4.49 o
  -5   8   1       23.50       23.31      1.70 o
  -4   8   1       10.61        7.35      1.39 o
  -3   8   1      157.19      159.39      4.48 o
  -2   8   1      241.51      234.11      5.30 o
  -1   8   1        8.47       10.81      0.92 o
   0   8   1        1.82        1.77      1.29 o
   1   8   1        0.04       -1.26      1.40 o
   2   8   1       14.38       15.24      1.51 o
   3   8   1        1.31        1.09      2.08 o
   4   8   1       18.78       27.17      2.02 o
  -7   9   1        5.83        5.91      1.66 o
  -6   9   1       37.17       34.75      2.11 o
  -5   9   1       65.25       73.42      2.49 o
  -4   9   1       68.46       70.06      2.29 o
  -3   9   1       21.64       20.95      1.71 o
  -2   9   1      194.20      192.21      5.28 o
  -1   9   1       31.78       33.80      1.31 o
   0   9   1       40.37       36.49      1.40 o
   1   9   1        9.05        3.90      1.70 o
   2   9   1        2.28        0.88      2.25 o
  -6  10   1        4.10        1.99      2.59 o
  -5  10   1        1.93        3.34      2.17 o
  -4  10   1       27.99       28.83      1.98 o
  -3  10   1       24.44       24.66      1.85 o
  -2  10   1        0.36       -2.22      2.22 o
  -1  10   1       13.51       14.42      1.14 o
   0  10   1        2.02       -0.25      1.59 o
   1  10   1       26.94       30.36      1.44 o
  -4  11   1        3.06        3.98      2.50 o
  -3  11   1       25.64       27.00      1.93 o
  -2  11   1       14.04       14.95      1.98 o
  -1  11   1        3.59        0.06      3.61 o
   2 -12   2        5.79        7.55      1.74 o
   3 -12   2       11.43       10.70      1.85 o
  -1 -11   2        4.39        2.57      1.82 o
   0 -11   2        1.19        2.61      1.60 o
   1 -11   2       28.21       27.89      1.39 o
   2 -11   2        2.37       -0.72      2.41 o
   3 -11   2        0.28        1.08      2.27 o
   4 -11   2       31.12       31.85      2.04 o
   5 -11   2       26.99       33.25      2.25 o
  -2 -10   2       38.44       45.02      2.25 o
  -1 -10   2       93.93      108.37      2.20 o
   0 -10   2        7.47        3.96      1.03 o
   1 -10   2        1.01       -1.01      1.60 o
   2 -10   2       11.04       14.29      1.58 o
   3 -10   2       29.45       26.06      1.81 o
   4 -10   2       12.05       12.27      1.61 o
   5 -10   2        5.68        9.79      1.51 o
   6 -10   2        0.35       -2.50      2.50 o
  -3  -9   2        3.30        4.34      2.25 o
  -2  -9   2      189.50      194.92      5.45 o
  -1  -9   2       84.53       81.84      2.90 o
   0  -9   2       15.04       14.67      1.02 o
   1  -9   2        0.01       -0.43      1.29 o
   2  -9   2        2.95        0.46      1.94 o
   3  -9   2      125.11      123.36      3.63 o
   4  -9   2        0.06       -0.88      1.99 o
   5  -9   2       24.46       23.11      1.76 o
   6  -9   2       21.73       19.14      1.71 o
   7  -9   2        0.05        0.77      2.27 o
  -4  -8   2        0.03       -2.38      2.38 o
  -3  -8   2        1.44       -0.55      2.00 o
  -2  -8   2       66.87       70.07      2.23 o
  -1  -8   2       15.63       17.37      2.07 o
   0  -8   2        2.68        2.96      1.21 o
   1  -8   2      268.34      272.06      3.71 o
   2  -8   2       24.99       18.43      1.37 o
   3  -8   2        2.84        0.89      1.93 o
   4  -8   2       11.78       13.21      1.38 o
   5  -8   2       47.21       47.29      1.96 o
   6  -8   2        0.08       -1.17      2.08 o
   7  -8   2       19.58       19.52      1.81 o
   8  -8   2        3.14        1.51      2.55 o
  -5  -7   2        7.89       10.79      1.69 o
  -4  -7   2       10.49       13.89      1.55 o
  -3  -7   2      172.22      171.49      4.81 o
  -2  -7   2       21.27       20.96      1.39 o
  -1  -7   2       10.26        6.52      0.78 o
   0  -7   2       23.47       23.47      0.95 o
   1  -7   2       51.90       52.26      1.11 o
   2  -7   2       13.02       11.11      1.16 o
   3  -7   2        0.59        0.12      0.98 o
   4  -7   2      115.37      100.56      2.96 o
   5  -7   2        0.49       -1.83      1.83 o
   6  -7   2        3.35        6.15      1.37 o
   7  -7   2        0.10       -2.29      2.29 o
   8  -7   2       10.28       13.07      1.84 o
  -6  -6   2        0.22        0.40      2.61 o
  -5  -6   2        5.57        2.85      2.31 o
  -4  -6   2      145.15      151.39      3.96 o
  -3  -6   2      204.97      195.24      4.65 o
  -2  -6   2       52.81       59.34      1.76 o
  -1  -6   2      335.73      332.45      3.84 o
   0  -6   2     1266.09     1231.03      8.33 o
   1  -6   2      177.07      166.35      2.42 o
   2  -6   2       98.18       87.62      2.31 o
   3  -6   2      429.69      448.38      5.76 o
   4  -6   2       63.96       56.42      1.69 o
   5  -6   2       49.11       45.37      1.67 o
   6  -6   2       13.14       11.70      1.47 o
   7  -6   2       46.20       51.16      2.13 o
   8  -6   2       41.70       46.38      2.35 o
  -6  -5   2       49.12       45.94      2.18 o
  -5  -5   2        3.74        4.30      2.33 o
  -4  -5   2       55.35       53.69      1.94 o
  -3  -5   2        1.90        2.87      1.63 o
  -2  -5   2       29.75       26.59      1.26 o
  -1  -5   2      100.89       84.78      1.67 o
   0  -5   2      111.85      120.08      3.29 o
   1  -5   2        9.23       10.26      0.59 o
   2  -5   2        0.59        2.34      0.77 o
   3  -5   2       50.16       61.38      1.72 o
   4  -5   2       13.75       15.43      1.15 o
   5  -5   2        6.44        7.13      1.17 o
   6  -5   2      568.72      578.06      7.81 o
   7  -5   2       16.21       21.81      1.75 o
   8  -5   2        0.28       -1.10      2.46 o
  -7  -4   2        4.99        2.46      2.48 o
  -6  -4   2      150.26      143.40      4.09 o
  -5  -4   2        0.38        0.37      1.83 o
  -4  -4   2       45.97       45.69      1.61 o
  -3  -4   2        1.20        1.37      1.37 o
  -2  -4   2       18.05       16.83      0.93 o
  -1  -4   2       26.13       24.06      0.79 o
   0  -4   2      894.46      844.08      7.73 o
   1  -4   2       91.92       89.89      1.53 o
   2  -4   2      224.19      195.87      3.05 o
   3  -4   2      248.72      299.75      4.08 o
   4  -4   2      896.39      905.32      7.55 o
   5  -4   2        1.29        4.37      1.06 o
   6  -4   2       30.79       28.96      1.64 o
   7  -4   2      247.85      255.13      5.91 o
   8  -4   2        4.42        4.66      1.55 o
  -7  -3   2       13.55        6.60      1.61 o
  -6  -3   2       50.32       50.93      2.07 o
  -5  -3   2        0.11        0.17      1.65 o
  -4  -3   2       33.88       34.24      1.37 o
  -3  -3   2       34.62       31.48      1.10 o
  -2  -3   2      467.74      439.54      4.56 o
  -1  -3   2       24.55       24.03      0.68 o
   0  -3   2       19.76       19.44      0.58 o
   1  -3   2     8973.78     8491.95    150.50 o
   2  -3   2      456.76      434.22      4.02 o
   3  -3   2      164.72      157.25      2.92 o
   4  -3   2       11.50       13.34      0.95 o
   5  -3   2       19.61       16.39      1.27 o
   6  -3   2       98.39      109.88      3.19 o
   7  -3   2      362.30      354.47      6.63 o
   8  -3   2       16.47       15.68      1.68 o
  -8  -2   2        0.08        3.35      2.23 o
  -7  -2   2      133.57      120.99      3.44 o
  -6  -2   2       17.47       15.02      1.46 o
  -5  -2   2        3.97        2.88      1.68 o
  -4  -2   2        1.06        3.26      0.88 o
  -3  -2   2      815.81      944.75      6.98 o
  -2  -2   2       13.12       13.28      0.84 o
  -1  -2   2     3245.91     2978.78     46.82 o
   0  -2   2       18.23       28.58      0.60 o
   1  -2   2      413.25      345.00      5.65 o
   2  -2   2      729.09      745.46      4.85 o
   3  -2   2      248.82      266.29      3.59 o
   4  -2   2       66.39       70.45      2.06 o
   5  -2   2        0.70        0.88      1.49 o
   6  -2   2      494.91      493.49      7.06 o
   7  -2   2        9.51        9.67      1.50 o
   8  -2   2        2.19        2.46      2.32 o
  -8  -1   2        3.05        1.27      2.22 o
  -7  -1   2        1.62        2.55      2.15 o
  -6  -1   2       78.33       69.74      2.07 o
  -5  -1   2       10.22       14.55      1.24 o
  -4  -1   2       18.60       20.34      1.00 o
  -3  -1   2      422.32      432.64      4.51 o
  -2  -1   2      569.84      576.24      4.27 o
  -1  -1   2      819.32      843.90      9.92 o
   0  -1   2      183.69      173.55      1.24 o
   1  -1   2      302.72      318.80      4.68 o
   2  -1   2      384.26      381.51      3.52 o
   3  -1   2     1141.83     1276.09      7.53 o
   4  -1   2      439.75      455.62      5.27 o
   5  -1   2        4.89        6.10      1.02 o
   6  -1   2       87.69       96.75      3.07 o
   7  -1   2       59.79       51.05      2.11 o
   8  -1   2        7.09        4.68      2.43 o
  -8   0   2       16.76       14.48      1.75 o
  -7   0   2      107.88       99.50      3.07 o
  -6   0   2       11.37       11.25      1.37 o
  -5   0   2        0.83       -0.07      1.53 o
  -4   0   2      662.05      744.41      6.52 o
  -3   0   2     1600.06     1761.04      8.54 o
  -2   0   2     1096.63     1187.99      5.77 o
  -1   0   2      647.78      657.58     12.28 o
   0   0   2     2013.55     1883.49      8.53 o
   1   0   2      577.93      520.29      7.13 o
   2   0   2      113.14      103.74      2.16 o
   3   0   2        3.48        4.17      0.76 o
   4   0   2       70.55       72.63      2.20 o
   5   0   2        0.46       -0.81      1.64 o
   6   0   2       27.35       27.12      1.63 o
   7   0   2       55.79       49.46      2.17 o
   8   0   2        0.27       -1.58      2.39 o
  -8   1   2        2.36        3.21      2.31 o
  -7   1   2        1.72        2.78      1.34 o
  -6   1   2       73.71       78.31      2.40 o
  -5   1   2       36.55       42.41      1.51 o
  -4   1   2      860.82      973.96      7.32 o
  -3   1   2      191.53      254.65      3.39 o
  -2   1   2     1334.85     1425.40      6.39 o
  -1   1   2     3547.93     3538.29     59.30 o
   0   1   2     2692.60     2606.85      6.38 o
   1   1   2        0.01       -0.65      0.80 o
   2   1   2      171.49      151.32      2.62 o
   3   1   2      239.62      230.59      3.65 o
   4   1   2       18.59       24.76      1.21 o
   5   1   2       18.30       14.66      1.27 o
   6   1   2        6.73        3.79      2.07 o
   7   1   2        0.58        1.09      1.37 o
  -8   2   2       16.16       18.13      1.81 o
  -7   2   2      124.87      142.19      3.78 o
  -6   2   2      220.85      239.67      4.96 o
  -5   2   2       65.93       64.54      1.85 o
  -4   2   2      186.42      206.18      3.61 o
  -3   2   2      164.20      190.16      3.06 o
  -2   2   2      129.42      130.79      2.38 o
  -1   2   2    16331.78    17240.47    236.04 o
   0   2   2       60.67       67.27      1.26 o
   1   2   2       28.31       35.91      0.78 o
   2   2   2      435.67      490.59      4.89 o
   3   2   2       93.47       89.77      2.60 o
   4   2   2      403.29      383.60      5.55 o
   5   2   2       55.70       60.93      1.95 o
   6   2   2       49.72       54.22      2.12 o
   7   2   2        1.96       -2.23      2.40 o
  -8   3   2        1.23       -0.94      2.46 o
  -7   3   2      100.20      109.06      3.45 o
  -6   3   2     1648.96     1656.32     12.43 o
  -5   3   2       18.37       16.97      1.23 o
  -4   3   2        0.15        1.81      1.38 o
  -3   3   2     1013.30     1137.88      7.47 o
  -2   3   2       45.67       45.06      1.35 o
  -1   3   2       64.24       57.13      1.85 o
   0   3   2     1318.21     1357.60      7.04 o
   1   3   2     1474.01     1554.63     12.85 o
   2   3   2      608.98      555.54      5.74 o
   3   3   2      266.96      245.46      4.35 o
   4   3   2        3.56        0.78      1.84 o
   5   3   2        2.02        3.51      2.01 o
   6   3   2       52.75       50.09      2.23 o
   7   3   2        7.80       10.41      1.72 o
  -8   4   2      125.42      129.90      3.99 o
  -7   4   2       14.21       17.50      1.69 o
  -6   4   2        6.83        6.74      1.28 o
  -5   4   2        1.01        3.35      1.01 o
  -4   4   2      259.97      268.86      4.38 o
  -3   4   2      420.14      455.63      5.24 o
  -2   4   2      235.26      244.72      3.63 o
  -1   4   2      264.43      287.41      2.74 o
   0   4   2     2136.58     2251.97      7.65 o
   1   4   2      399.21      474.08      3.81 o
   2   4   2      378.62      393.22      5.38 o
   3   4   2      229.41      239.57      4.79 o
   4   4   2     1173.79     1190.22     11.12 o
   5   4   2        0.06        0.21      1.94 o
   6   4   2       32.35       35.59      2.09 o
  -8   5   2       10.48       12.18      1.87 o
  -7   5   2        3.38        2.75      1.50 o
  -6   5   2        0.08       -1.35      1.79 o
  -5   5   2        0.94        1.00      1.59 o
  -4   5   2        4.30        7.37      1.08 o
  -3   5   2        3.08        5.28      0.93 o
  -2   5   2      227.81      196.47      3.66 o
  -1   5   2        3.18        1.70      0.90 o
   0   5   2        2.34        0.50      1.07 o
   1   5   2        0.78        1.02      0.97 o
   2   5   2      144.46      150.64      3.95 o
   3   5   2       59.36       59.05      1.94 o
   4   5   2        0.02        0.50      1.91 o
   5   5   2       10.60        5.57      1.61 o
   6   5   2        8.56        8.35      1.77 o
  -8   6   2      136.28      139.30      4.45 o
  -7   6   2        1.59        1.42      2.38 o
  -6   6   2        8.89        8.56      1.39 o
  -5   6   2      147.43      154.99      4.25 o
  -4   6   2       19.52       21.15      1.35 o
  -3   6   2      189.55      207.88      4.26 o
  -2   6   2        4.30        7.05      1.05 o
  -1   6   2      400.85      362.40      3.84 o
   0   6   2       21.64       19.46      0.89 o
   1   6   2        2.02        1.27      1.14 o
   2   6   2       10.48        7.19      1.27 o
   3   6   2        7.61        8.82      1.40 o
   4   6   2       33.04       35.72      1.97 o
   5   6   2        1.17        1.95      2.20 o
  -8   7   2        2.93        3.47      2.66 o
  -7   7   2       16.40       15.26      1.77 o
  -6   7   2        5.70        7.31      1.43 o
  -5   7   2        5.50        5.75      1.30 o
  -4   7   2        0.15       -0.34      1.70 o
  -3   7   2       69.06       70.59      2.04 o
  -2   7   2      130.36      135.26      3.79 o
  -1   7   2       94.38       86.31      1.90 o
   0   7   2       46.04       44.14      1.22 o
   1   7   2        9.59        6.13      0.90 o
   2   7   2        0.99        5.20      1.23 o
   3   7   2        0.76       -1.34      2.21 o
   4   7   2       12.38        5.75      1.82 o
  -7   8   2        4.14        2.63      2.43 o
  -6   8   2       10.44        8.17      1.65 o
  -5   8   2       50.30       45.27      2.08 o
  -4   8   2       66.15       66.94      2.16 o
  -3   8   2       50.75       55.32      2.00 o
  -2   8   2       13.79       13.41      1.55 o
  -1   8   2        0.57       -0.06      1.80 o
   0   8   2        1.41        2.36      1.40 o
   1   8   2        2.00        0.08      2.50 o
   2   8   2       63.46       57.41      2.29 o
   3   8   2        3.13        0.00      2.49 o
  -7   9   2        3.84        6.74      1.64 o
  -6   9   2       50.65       54.89      2.45 o
  -5   9   2        0.62        1.95      2.08 o
  -4   9   2       26.20       26.62      1.79 o
  -3   9   2        2.24        4.00      1.30 o
  -2   9   2        4.03        4.97      1.40 o
  -1   9   2        7.18        7.16      1.02 o
   0   9   2        0.52        1.61      1.47 o
   1   9   2        0.26       -1.64      1.64 o
   2   9   2        2.71        2.76      2.26 o
  -6  10   2        5.77        1.36      2.66 o
  -5  10   2        0.02       -0.26      2.31 o
  -4  10   2        2.51        1.10      2.35 o
  -3  10   2        5.97        8.34      1.53 o
  -2  10   2        4.05        5.54      1.52 o
  -1  10   2        1.34        1.47      1.54 o
   0  10   2        1.10        0.95      2.43 o
   1  10   2        0.10       -1.56      1.63 o
  -3  11   2        4.31       -1.35      2.76 o
  -2  11   2        2.53        6.37      1.62 o
   1 -12   3        7.79        7.18      1.22 o
   2 -12   3        0.20        0.00      2.50 o
   3 -12   3        2.04        2.95      2.36 o
  -1 -11   3      103.10      113.81      2.36 o
   0 -11   3        1.26        3.19      1.54 o
   1 -11   3        3.40        1.90      2.15 o
   2 -11   3       41.67       41.39      2.17 o
   3 -11   3       63.79       64.87      2.50 o
   4 -11   3       88.48       84.70      2.89 o
   5 -11   3        2.97        4.84      1.65 o
  -2 -10   3      105.46      118.73      3.71 o
  -1 -10   3        0.45        1.26      2.04 o
   0 -10   3        0.78       -0.25      1.42 o
   1 -10   3        0.31       -0.37      1.42 o
   2 -10   3       61.10       63.37      2.28 o
   3 -10   3       91.88       97.80      3.07 o
   4 -10   3        2.24       -2.27      2.27 o
   5 -10   3        0.11       -0.93      2.37 o
   6 -10   3       76.35       83.23      2.79 o
  -4  -9   3       23.43       25.37      2.12 o
  -3  -9   3       51.78       45.69      2.25 o
  -2  -9   3      161.02      158.69      4.38 o
  -1  -9   3       16.82       18.03      1.16 o
   0  -9   3        2.89        3.33      0.98 o
   1  -9   3       77.65       86.31      1.82 o
   2  -9   3      116.96      130.35      3.53 o
   3  -9   3       21.51       21.28      1.52 o
   4  -9   3       19.62       17.55      1.52 o
   5  -9   3        3.82        3.54      1.45 o
   6  -9   3        6.18        1.61      2.56 o
   7  -9   3        0.34       -2.47      2.47 o
  -4  -8   3        1.07       -1.82      2.15 o
  -3  -8   3       54.37       60.58      2.32 o
  -2  -8   3      109.31      110.66      3.18 o
  -1  -8   3        2.42        1.04      1.25 o
   0  -8   3       83.24       90.47      1.91 o
   1  -8   3       23.21       11.90      0.94 o
   2  -8   3       48.28       48.77      1.70 o
   3  -8   3        2.26       -0.16      1.70 o
   4  -8   3       26.50       28.07      1.56 o
   5  -8   3        4.19        0.76      2.09 o
   6  -8   3        5.57        8.57      1.48 o
   7  -8   3       65.94       68.99      2.46 o
  -5  -7   3        5.28        0.37      2.29 o
  -4  -7   3        7.06        4.84      1.62 o
  -3  -7   3       43.97       45.05      1.94 o
  -2  -7   3       29.43       30.75      1.59 o
  -1  -7   3       82.34       79.48      1.66 o
   0  -7   3       36.85       38.58      1.04 o
   1  -7   3      328.86      303.78      3.56 o
   2  -7   3       43.55       34.78      1.44 o
   3  -7   3      164.56      161.45      3.84 o
   4  -7   3       85.35       83.61      2.44 o
   5  -7   3        2.14        1.93      1.21 o
   6  -7   3        1.54        2.80      1.35 o
   7  -7   3        1.57        0.68      2.27 o
   8  -7   3        0.33        1.32      2.58 o
  -6  -6   3       11.29       12.97      1.74 o
  -5  -6   3       23.10       23.66      1.78 o
  -4  -6   3       21.73       20.41      1.66 o
  -3  -6   3       16.97       17.64      1.42 o
  -2  -6   3       18.48       17.90      1.21 o
  -1  -6   3       51.15       52.16      1.90 o
   0  -6   3      184.56      185.73      2.60 o
   1  -6   3       43.94       41.12      1.32 o
   2  -6   3        0.88       -1.12      1.29 o
   3  -6   3      443.92      431.69      5.61 o
   4  -6   3      103.07      120.20      3.41 o
   5  -6   3        5.36        5.25      1.17 o
   6  -6   3      158.59      148.46      3.93 o
   7  -6   3      303.90      285.84      6.42 o
   8  -6   3        0.24       -2.54      2.54 o
  -6  -5   3        0.47        4.04      2.09 o
  -5  -5   3      151.10      142.72      3.95 o
  -4  -5   3      292.86      286.36      5.48 o
  -3  -5   3      123.05      114.00      3.40 o
  -2  -5   3      111.89      104.69      2.88 o
  -1  -5   3      128.26      123.69      4.04 o
   0  -5   3        1.76       -0.54      0.85 o
   1  -5   3        3.12        4.35      1.51 o
   2  -5   3        0.45        0.95      1.17 o
   3  -5   3       57.98       61.43      1.83 o
   4  -5   3       85.79      122.24      3.22 o
   5  -5   3       18.03       16.63      1.28 o
   6  -5   3       30.20       30.79      1.75 o
   7  -5   3       30.29       27.90      1.86 o
   8  -5   3        0.00       -2.45      2.45 o
  -7  -4   3        4.27        4.09      2.31 o
  -6  -4   3       28.48       23.32      1.83 o
  -5  -4   3        2.21        3.46      1.78 o
  -4  -4   3       38.73       36.87      1.50 o
  -3  -4   3      120.19      116.37      3.01 o
  -2  -4   3       37.26       24.96      1.04 o
  -1  -4   3       74.75       61.74      1.24 o
   0  -4   3      247.94      254.78      2.93 o
   1  -4   3       43.11       38.29      0.78 o
   2  -4   3       17.27       14.33      0.88 o
   3  -4   3      189.50      209.54      3.53 o
   4  -4   3       47.42       48.63      1.50 o
   5  -4   3       82.11       85.14      2.65 o
   6  -4   3        2.29        3.41      1.97 o
   7  -4   3      114.28      112.30      3.31 o
   8  -4   3       12.91       11.17      1.62 o
  -7  -3   3       12.67        9.02      1.61 o
  -6  -3   3      296.80      260.64      5.87 o
  -5  -3   3       81.95       91.09      2.58 o
  -4  -3   3      110.45      114.93      3.25 o
  -3  -3   3      574.43      578.35      5.98 o
  -2  -3   3      309.73      317.99      3.93 o
  -1  -3   3       22.36       22.79      0.64 o
   0  -3   3      211.37      193.24      1.87 o
   1  -3   3        3.81        1.69      0.90 o
   2  -3   3      649.31      687.66      5.15 o
   3  -3   3     1304.82     1419.10      8.32 o
   4  -3   3       88.76       87.56      2.29 o
   5  -3   3        0.51       -0.91      1.54 o
   6  -3   3      175.21      184.81      4.65 o
   7  -3   3        5.19        9.23      1.49 o
   8  -3   3        9.92        3.73      2.65 o
  -8  -2   3        6.26        3.93      1.70 o
  -7  -2   3      247.47      235.27      5.91 o
  -6  -2   3       83.69       77.39      2.40 o
  -5  -2   3      118.66      115.73      3.06 o
  -4  -2   3      590.98      693.94      6.83 o
  -3  -2   3       24.15       37.92      1.15 o
  -2  -2   3     1399.51     1463.34      7.46 o
  -1  -2   3      380.30      391.92      8.23 o
   0  -2   3    17809.78    18022.31     54.96 o
   1  -2   3     3087.86     2888.29     42.30 o
   2  -2   3        5.82        6.50      0.77 o
   3  -2   3       54.54       59.46      1.79 o
   4  -2   3      262.19      298.19      4.44 o
   5  -2   3       18.60       17.56      1.26 o
   6  -2   3      320.66      309.20      5.83 o
   7  -2   3       43.15       40.53      2.02 o
   8  -2   3        0.00        1.90      2.29 o
  -8  -1   3        1.87        0.51      2.25 o
  -7  -1   3        0.99        0.42      2.26 o
  -6  -1   3        0.30       -1.58      1.73 o
  -5  -1   3        0.59        3.08      1.02 o
  -4  -1   3      282.09      323.40      4.60 o
  -3  -1   3      142.42      163.76      2.99 o
  -2  -1   3      580.33      658.03      4.71 o
  -1  -1   3     1257.02     1201.99     10.95 o
   0  -1   3     4079.80     3987.17     11.15 o
   1  -1   3     3842.56     3687.42     54.04 o
   2  -1   3     1361.73     1331.38      6.83 o
   3  -1   3      821.74      903.12      6.62 o
   4  -1   3      401.68      409.59      5.16 o
   5  -1   3      520.64      532.97      6.72 o
   6  -1   3      477.32      447.58      7.06 o
   7  -1   3       19.61       17.69      1.66 o
   8  -1   3        8.71        9.11      1.70 o
  -8   0   3        5.75        7.12      1.56 o
  -7   0   3      307.12      303.10      6.16 o
  -6   0   3       22.18       19.68      1.43 o
  -5   0   3      258.73      278.50      4.77 o
  -4   0   3      865.15      968.17      7.51 o
  -3   0   3      306.65      317.55      3.84 o
  -2   0   3       54.48       53.51      1.49 o
  -1   0   3      171.49      179.31      3.14 o
   0   0   3      498.54      489.61      2.34 o
   1   0   3        0.37        1.30      0.78 o
   2   0   3      385.85      370.68      3.87 o
   3   0   3       41.02       62.91      1.84 o
   4   0   3        1.25        2.22      1.25 o
   5   0   3       47.52       40.13      1.64 o
   6   0   3      223.18      200.23      4.99 o
   7   0   3      123.99      124.64      3.44 o
   8   0   3       25.91       21.96      2.03 o
  -8   1   3       11.91       15.00      1.76 o
  -7   1   3       38.71       41.25      1.91 o
  -6   1   3      103.72      110.70      3.16 o
  -5   1   3       18.05       21.55      1.35 o
  -4   1   3       91.02      120.59      2.81 o
  -3   1   3       99.56      135.21      2.69 o
  -2   1   3        4.15        7.98      0.79 o
  -1   1   3     5947.31     5923.97     83.10 o
   0   1   3      265.08      248.97      1.95 o
   1   1   3     2039.03     1986.24     28.74 o
   2   1   3       60.27       61.66      1.73 o
   3   1   3       68.36       66.88      1.99 o
   4   1   3       10.68        9.32      1.09 o
   5   1   3      934.33      921.38      9.42 o
   6   1   3       72.02       71.67      2.21 o
   7   1   3       25.94       26.88      1.93 o
  -8   2   3       17.00       17.75      1.87 o
  -7   2   3        5.61        5.04      1.49 o
  -6   2   3      214.12      223.24      4.96 o
  -5   2   3      455.10      473.18      6.06 o
  -4   2   3      203.01      244.98      3.99 o
  -3   2   3      174.72      194.44      3.21 o
  -2   2   3     2100.49     2215.86      9.13 o
  -1   2   3       10.07       13.79      1.22 o
   0   2   3      586.85      533.88      3.44 o
   1   2   3      573.96      546.38      5.57 o
   2   2   3       28.74       35.92      1.11 o
   3   2   3       12.28       10.71      1.03 o
   4   2   3        7.74        7.23      1.14 o
   5   2   3       60.43       57.76      2.07 o
   6   2   3        0.16       -2.17      2.17 o
   7   2   3        0.17       -2.39      2.39 o
  -8   3   3        0.04        0.71      2.29 o
  -7   3   3       16.55       20.18      1.65 o
  -6   3   3       24.28       25.40      1.56 o
  -5   3   3       34.04       25.51      1.34 o
  -4   3   3       67.51       57.69      1.80 o
  -3   3   3       14.57       18.00      0.98 o
  -2   3   3     1478.88     1565.16      8.45 o
  -1   3   3     2311.51     2182.43     22.74 o
   0   3   3      248.03      297.83      6.68 o
   1   3   3     1410.34     1516.67     15.65 o
   2   3   3      101.68       98.07      2.84 o
   3   3   3      270.37      259.60      4.77 o
   4   3   3      821.51      824.13      8.94 o
   5   3   3      199.05      203.08      5.19 o
   6   3   3        0.28       -0.71      2.22 o
  -8   4   3        3.72        2.64      2.62 o
  -7   4   3       15.54       16.40      1.71 o
  -6   4   3       87.31       89.61      2.69 o
  -5   4   3        1.12        1.76      1.61 o
  -4   4   3       19.93       13.48      1.15 o
  -3   4   3       57.95       57.88      1.73 o
  -2   4   3      396.66      375.35      4.73 o
  -1   4   3      201.77      182.40      2.65 o
   0   4   3        4.43        8.73      0.61 o
   1   4   3       83.84      104.19      2.04 o
   2   4   3        9.69        7.59      1.08 o
   3   4   3       58.75       60.36      1.88 o
   4   4   3      104.03      104.36      3.03 o
   5   4   3       34.01       29.81      1.91 o
   6   4   3       23.14       25.52      2.03 o
  -8   5   3       39.10       39.73      2.24 o
  -7   5   3       31.37       40.41      2.00 o
  -6   5   3       30.37       29.20      1.73 o
  -5   5   3       10.95        9.68      1.28 o
  -4   5   3       66.71       76.46      2.27 o
  -3   5   3        0.62        0.70      1.40 o
  -2   5   3     1234.02     1196.44      9.08 o
  -1   5   3      129.73      135.82      7.29 o
   0   5   3       13.80        6.15      0.68 o
   1   5   3      258.58      273.28      6.61 o
   2   5   3        0.09       -0.08      1.59 o
   3   5   3       35.79       39.41      1.74 o
   4   5   3       32.05       34.32      1.87 o
   5   5   3        5.79        3.56      2.44 o
  -8   6   3       17.17       17.80      2.08 o
  -7   6   3        8.35        9.75      1.58 o
  -6   6   3       17.62       16.54      1.62 o
  -5   6   3        8.33        6.57      1.27 o
  -4   6   3       11.32       20.18      1.33 o
  -3   6   3        0.59        0.44      1.57 o
  -2   6   3       11.79       13.45      1.20 o
  -1   6   3        6.08        6.39      1.64 o
   0   6   3        9.41        9.32      0.81 o
   1   6   3      129.21      121.27      2.50 o
   2   6   3       23.03       24.08      1.56 o
   3   6   3        4.40        5.78      1.41 o
   4   6   3       13.99       12.97      1.64 o
   5   6   3        3.55        3.67      2.49 o
  -8   7   3       44.06       41.41      2.43 o
  -7   7   3       29.39       29.23      1.94 o
  -6   7   3       89.67       71.81      2.46 o
  -5   7   3       39.88       37.25      1.90 o
  -4   7   3        8.42       12.28      1.41 o
  -3   7   3      216.21      222.76      5.04 o
  -2   7   3      421.01      403.29      6.42 o
  -1   7   3        0.62       -0.90      1.24 o
   0   7   3       19.96       20.17      1.03 o
   1   7   3       89.12       84.35      1.81 o
   2   7   3        1.98        5.28      1.37 o
   3   7   3        0.20        3.04      1.93 o
   4   7   3        0.21        1.72      2.37 o
  -7   8   3        0.08       -1.41      2.30 o
  -6   8   3        5.80        5.14      1.50 o
  -5   8   3        0.03       -0.64      2.09 o
  -4   8   3       19.23       23.25      1.62 o
  -3   8   3      209.39      200.35      5.17 o
  -2   8   3       15.08       18.38      1.51 o
  -1   8   3        5.38       10.43      1.46 o
   0   8   3       11.03        7.91      1.58 o
   1   8   3       79.71       70.69      2.23 o
   2   8   3        0.14        0.24      2.29 o
   3   8   3        0.12       -1.59      2.34 o
  -6   9   3        7.16        3.45      2.68 o
  -5   9   3        3.45        0.12      2.29 o
  -4   9   3        5.87        7.21      1.55 o
  -3   9   3       31.85       34.46      1.92 o
  -2   9   3        7.19        6.35      1.48 o
  -1   9   3        0.02        0.97      1.37 o
   0   9   3       10.84       10.20      1.66 o
   1   9   3        0.17       -0.89      1.19 o
   2   9   3        2.03       -1.10      2.40 o
  -5  10   3        7.15        7.43      1.60 o
  -4  10   3        0.70        1.27      2.26 o
  -3  10   3       12.13       11.12      1.71 o
  -2  10   3       38.39       45.29      2.17 o
  -1  10   3       28.81       36.83      1.54 o
   0  10   3        0.24       -1.28      1.61 o
   1 -12   4        2.83        3.44      1.38 o
   2 -12   4        1.32        3.70      2.46 o
   3 -12   4       15.76       16.05      1.97 o
   4 -12   4        0.64        3.39      2.35 o
  -1 -11   4        5.28        7.28      1.14 o
   0 -11   4        0.08        0.87      1.54 o
   1 -11   4        1.71       -0.36      1.52 o
   2 -11   4       21.85       22.43      1.91 o
   3 -11   4       13.49       15.69      1.79 o
   4 -11   4       41.13       41.33      2.20 o
   5 -11   4        1.04       -0.26      2.42 o
  -3 -10   4        0.07       -2.32      2.32 o
  -2 -10   4        5.83        5.82      1.58 o
  -1 -10   4       40.66       49.87      1.53 o
   0 -10   4        1.55        1.41      1.10 o
   1 -10   4       19.19       20.35      1.14 o
   2 -10   4       38.55       36.65      1.93 o
   3 -10   4       10.63       14.31      1.52 o
   4 -10   4       69.86       74.72      2.46 o
   5 -10   4        2.46        1.62      2.32 o
   6 -10   4        0.65        3.40      2.32 o
  -4  -9   4        2.24        0.14      2.44 o
  -3  -9   4        2.74       -0.36      2.50 o
  -2  -9   4      148.72      153.30      4.29 o
  -1  -9   4        0.30        0.65      1.40 o
   0  -9   4       75.62       76.50      1.63 o
   1  -9   4       46.57       43.18      1.29 o
   2  -9   4       23.38       24.82      1.59 o
   3  -9   4      114.13      115.80      3.47 o
   4  -9   4        0.68       -0.10      2.15 o
   5  -9   4       15.39       15.46      1.67 o
   6  -9   4        9.09       10.09      1.58 o
   7  -9   4        8.37        8.82      1.82 o
  -5  -8   4        4.37        5.10      1.69 o
  -4  -8   4       13.91       17.93      1.75 o
  -3  -8   4        2.44        2.42      2.23 o
  -2  -8   4      723.29      773.93      9.57 o
  -1  -8   4       10.19        5.16      0.91 o
   0  -8   4        0.71        2.29      1.92 o
   1  -8   4      139.99      136.59      2.76 o
   2  -8   4        0.70        2.85      1.56 o
   3  -8   4        1.92        1.20      1.61 o
   4  -8   4        0.16        2.45      1.10 o
   5  -8   4        1.73        1.72      1.85 o
   6  -8   4        0.44        2.95      1.35 o
   7  -8   4        1.86        4.26      2.33 o
  -5  -7   4       25.67       28.68      1.87 o
  -4  -7   4      129.03      134.10      3.89 o
  -3  -7   4      697.44      722.14      9.10 o
  -2  -7   4        1.71       -0.41      1.83 o
  -1  -7   4       16.99       14.49      0.89 o
   0  -7   4      281.30      291.81      3.49 o
   1  -7   4       39.54       47.65      1.51 o
   2  -7   4       53.31       50.86      1.58 o
   3  -7   4       11.35       13.78      1.17 o
   4  -7   4       68.12       62.12      1.94 o
   5  -7   4       71.13       70.85      2.14 o
   6  -7   4       30.26       25.20      1.79 o
   7  -7   4        2.19        3.82      2.13 o
   8  -7   4       15.13       19.97      2.06 o
  -6  -6   4        1.18        0.13      2.35 o
  -5  -6   4        0.00        1.33      2.18 o
  -4  -6   4        2.47        3.40      2.03 o
  -3  -6   4      185.14      193.03      4.53 o
  -2  -6   4        6.28        2.61      1.59 o
  -1  -6   4      264.88      261.91      8.86 o
   0  -6   4      803.81      876.59      5.69 o
   1  -6   4      201.32      220.97      2.76 o
   2  -6   4      540.64      544.22      6.02 o
   3  -6   4        6.58       10.09      1.17 o
   4  -6   4        5.91        4.31      0.96 o
   5  -6   4        0.07       -1.85      1.85 o
   6  -6   4       39.81       41.03      1.87 o
   7  -6   4       46.59       44.25      2.09 o
   8  -6   4       39.54       40.23      2.30 o
  -6  -5   4       13.24       12.77      1.67 o
  -5  -5   4       25.87       27.75      1.78 o
  -4  -5   4        0.97        4.17      1.13 o
  -3  -5   4      239.69      239.77      4.59 o
  -2  -5   4       37.50       35.26      1.31 o
  -1  -5   4       87.25       88.53      1.84 o
   0  -5   4      477.39      446.07      3.49 o
   1  -5   4      142.06      152.57      2.14 o
   2  -5   4      268.02      251.47      3.87 o
   3  -5   4      757.15      730.99      6.85 o
   4  -5   4        0.83        0.98      1.41 o
   5  -5   4       42.53       50.13      1.75 o
   6  -5   4       76.81       71.07      2.16 o
   7  -5   4       83.43       82.16      2.46 o
   8  -5   4       10.49        6.88      1.73 o
  -7  -4   4        2.27       -0.51      2.57 o
  -6  -4   4        3.45        1.62      2.19 o
  -5  -4   4        0.59       -1.89      1.89 o
  -4  -4   4       10.50       11.08      1.17 o
  -3  -4   4       20.05       21.81      1.21 o
  -2  -4   4     1038.55     1016.94      7.60 o
  -1  -4   4       12.36        4.29      0.54 o
   0  -4   4      235.21      278.15      2.71 o
   1  -4   4      274.99      247.05      5.76 o
   2  -4   4      281.28      266.66      3.66 o
   3  -4   4      397.35      430.87      5.04 o
   4  -4   4       80.15       82.50      2.39 o
   5  -4   4      255.55      253.91      4.81 o
   6  -4   4        5.50        4.84      1.37 o
   7  -4   4       58.75       58.66      2.26 o
   8  -4   4        1.21        0.13      2.25 o
  -7  -3   4        0.01        1.90      2.00 o
  -6  -3   4      206.43      186.27      4.98 o
  -5  -3   4        4.69        5.91      1.13 o
  -4  -3   4       10.98       16.71      1.15 o
  -3  -3   4      588.84      669.68      6.40 o
  -2  -3   4       39.31       37.36      1.15 o
  -1  -3   4       24.15       24.61      0.65 o
   0  -3   4     2297.66     2257.05      6.17 o
   1  -3   4     3907.55     3846.83     65.68 o
   2  -3   4      165.01      182.05      2.92 o
   3  -3   4      578.15      526.65      5.42 o
   4  -3   4      126.71      165.23      3.49 o
   5  -3   4       10.28        7.71      1.15 o
   6  -3   4      498.84      493.29      7.30 o
   7  -3   4        2.83        0.64      2.27 o
   8  -3   4       11.08        8.88      1.74 o
  -8  -2   4        3.12        3.84      2.47 o
  -7  -2   4       83.45       75.76      2.50 o
  -6  -2   4       18.20       15.50      1.58 o
  -5  -2   4       46.57       50.27      1.70 o
  -4  -2   4        4.25        4.14      0.97 o
  -3  -2   4      125.14      151.12      3.03 o
  -2  -2   4       34.92       39.65      1.14 o
  -1  -2   4       56.28       71.95      1.33 o
   0  -2   4    13397.06    13354.15     20.44 o
   1  -2   4      102.57      117.55      1.75 o
   2  -2   4       76.77      115.23      2.35 o
   3  -2   4     2155.29     2372.91     11.04 o
   4  -2   4     1326.47     1424.28      9.74 o
   5  -2   4       67.07       74.78      2.24 o
   6  -2   4       17.92       21.94      1.59 o
   7  -2   4      119.39       99.58      2.96 o
   8  -2   4        6.87        6.22      1.65 o
  -8  -1   4        5.72        3.04      2.40 o
  -7  -1   4        3.89        4.35      2.23 o
  -6  -1   4        1.57       -0.26      1.81 o
  -5  -1   4      205.09      210.56      4.34 o
  -4  -1   4       18.61       16.30      1.11 o
  -3  -1   4      415.30      468.60      4.85 o
  -2  -1   4        5.46        5.86      0.80 o
  -1  -1   4      150.57      137.91      3.73 o
   0  -1   4     3380.49     3072.11      6.38 o
   1  -1   4      134.43      127.23      1.59 o
   2  -1   4      492.18      448.72      4.34 o
   3  -1   4       28.65       32.95      1.10 o
   4  -1   4        5.43        2.74      1.46 o
   5  -1   4        5.54        1.16      1.85 o
   6  -1   4      135.64      136.85      3.78 o
   7  -1   4       97.07       94.28      2.88 o
   8  -1   4        1.68        3.11      2.38 o
  -8   0   4       12.63       13.39      1.65 o
  -7   0   4        8.24        7.13      1.50 o
  -6   0   4        4.29        1.96      1.98 o
  -5   0   4      429.49      439.73      5.95 o
  -4   0   4       80.03      100.39      2.72 o
  -3   0   4       49.75       62.64      1.78 o
  -2   0   4     1051.55     1023.62      6.06 o
  -1   0   4      384.81      345.80      2.34 o
   0   0   4     1811.69     1717.23      4.95 o
   1   0   4      227.77      231.36      4.17 o
   2   0   4       99.86      119.49      2.53 o
   3   0   4       69.37       72.28      2.08 o
   4   0   4       21.31       26.73      1.23 o
   5   0   4      331.34      337.46      5.82 o
   6   0   4        0.00       -0.30      1.95 o
   7   0   4       33.85       30.09      2.02 o
  -8   1   4        0.56        0.48      2.47 o
  -7   1   4       15.36       16.93      1.62 o
  -6   1   4       47.54       49.18      1.88 o
  -5   1   4       71.17       83.73      2.56 o
  -4   1   4      114.34      110.73      2.94 o
  -3   1   4       85.64       97.15      2.41 o
  -2   1   4       10.34       15.87      0.85 o
  -1   1   4      520.57      511.65      9.66 o
   0   1   4        6.78        6.77      0.53 o
   1   1   4      131.80      148.15      1.90 o
   2   1   4        5.19        2.46      0.77 o
   3   1   4      168.37      164.77      3.49 o
   4   1   4        5.58        6.43      1.11 o
   5   1   4        0.14        2.65      1.92 o
   6   1   4       11.96       14.74      1.57 o
   7   1   4        3.24       -0.25      2.49 o
  -8   2   4        0.19        0.00      2.38 o
  -7   2   4      180.05      181.97      5.04 o
  -6   2   4      157.64      169.55      4.44 o
  -5   2   4      262.87      288.78      4.94 o
  -4   2   4      189.45      200.33      3.69 o
  -3   2   4     1556.09     1709.29      9.42 o
  -2   2   4     1103.83     1113.16      6.98 o
  -1   2   4      668.63      629.94      6.39 o
   0   2   4      135.74      125.94      1.82 o
   1   2   4      531.00      463.88      3.46 o
   2   2   4        3.37        4.40      0.83 o
   3   2   4        5.48        3.35      0.99 o
   4   2   4       94.34       92.99      2.87 o
   5   2   4        4.94        7.70      1.42 o
   6   2   4       15.78       17.04      1.63 o
   7   2   4       14.81       16.37      1.95 o
  -8   3   4        3.15        1.91      2.53 o
  -7   3   4       43.85       48.69      2.04 o
  -6   3   4       28.17       28.33      1.65 o
  -5   3   4      201.90      208.08      4.35 o
  -4   3   4        3.01        0.55      1.44 o
  -3   3   4      248.11      285.72      4.25 o
  -2   3   4       35.93       26.12      1.02 o
  -1   3   4      710.18      730.33     11.51 o
   0   3   4      207.52      229.81      2.58 o
   1   3   4       85.20       81.60      1.56 o
   2   3   4       81.33       91.30      2.49 o
   3   3   4      172.94      184.77      4.22 o
   4   3   4        3.39        2.40      2.10 o
   5   3   4        0.02       -1.26      2.28 o
   6   3   4       29.68       25.16      2.00 o
  -8   4   4       17.09       15.25      1.91 o
  -7   4   4      120.48      118.33      3.68 o
  -6   4   4        0.03        1.08      1.88 o
  -5   4   4       11.98       12.12      1.26 o
  -4   4   4       15.07       22.88      1.23 o
  -3   4   4      345.98      328.94      4.93 o
  -2   4   4     1868.02     1779.05     10.63 o
  -1   4   4      110.82      102.80      1.98 o
   0   4   4       71.98       74.00      1.56 o
   1   4   4      427.54      447.92      7.12 o
   2   4   4       18.06       17.40      1.26 o
   3   4   4       19.55       18.26      1.34 o
   4   4   4       71.75       72.76      2.28 o
   5   4   4        3.52        3.38      2.34 o
   6   4   4        0.05        1.09      2.41 o
  -8   5   4        1.05       -0.63      2.51 o
  -7   5   4       33.05       34.16      1.95 o
  -6   5   4        6.33        5.57      1.36 o
  -5   5   4        1.50        0.50      1.87 o
  -4   5   4       24.10       18.18      1.26 o
  -3   5   4      255.59      260.89      4.71 o
  -2   5   4      291.39      273.01      4.69 o
  -1   5   4       11.77       10.13      1.14 o
   0   5   4       56.82       46.39      1.27 o
   1   5   4       35.26       34.84      1.37 o
   2   5   4       74.86       60.11      1.95 o
   3   5   4      220.93      228.67      5.35 o
   4   5   4        5.13        9.07      1.46 o
   5   5   4       42.09       44.86      2.25 o
  -8   6   4       33.76       40.72      2.32 o
  -7   6   4        4.65        6.00      1.49 o
  -6   6   4      117.78      105.18      3.19 o
  -5   6   4      220.52      202.94      5.05 o
  -4   6   4        1.06        3.35      1.15 o
  -3   6   4      577.60      545.05      7.27 o
  -2   6   4       87.45       91.12      2.84 o
  -1   6   4        1.79       -0.05      1.14 o
   0   6   4       24.48       20.56      2.54 o
   1   6   4       27.26       28.39      1.15 o
   2   6   4       14.36       11.22      1.43 o
   3   6   4        6.49        7.21      1.46 o
   4   6   4        0.35        0.00      2.18 o
  -7   7   4       11.88       14.85      1.71 o
  -6   7   4       64.68       60.81      2.30 o
  -5   7   4        0.11        0.61      2.02 o
  -4   7   4       20.73       14.39      1.56 o
  -3   7   4      129.20      132.18      3.69 o
  -2   7   4      578.15      574.22      7.98 o
  -1   7   4       59.20       60.32      1.44 o
   0   7   4       13.08        7.95      0.97 o
   1   7   4        7.56        3.16      0.93 o
   2   7   4       26.31       22.44      1.67 o
   3   7   4       15.01       24.09      1.87 o
  -7   8   4        0.03       -2.47      2.47 o
  -6   8   4       35.62       40.73      2.10 o
  -5   8   4        1.51       -1.45      2.32 o
  -4   8   4       45.79       48.35      2.05 o
  -3   8   4        0.21       -1.73      2.09 o
  -2   8   4       61.78       66.68      2.23 o
  -1   8   4       13.84       12.73      1.34 o
   0   8   4        0.61       -0.77      1.45 o
   1   8   4        4.93        0.84      3.33 o
   2   8   4        0.62       -0.51      2.13 o
  -6   9   4        0.17        2.52      2.41 o
  -5   9   4       29.07       33.69      2.07 o
  -4   9   4       12.60       15.17      1.78 o
  -3   9   4        0.02       -2.19      2.19 o
  -2   9   4        0.87        3.82      1.37 o
  -1   9   4        4.28        5.30      1.01 o
   0   9   4        0.04        0.70      1.46 o
   1   9   4        0.22        0.91      1.54 o
  -4  10   4        1.88        2.39      2.14 o
  -3  10   4        2.25        0.00      2.40 o
  -2  10   4        0.41       -2.53      2.53 o
  -1  10   4        2.20        2.08      1.70 o
   1 -12   5       14.86       14.52      1.25 o
   2 -12   5        4.70        4.86      2.62 o
   3 -12   5        5.02        2.51      2.47 o
   4 -12   5       27.74       26.81      2.12 o
  -1 -11   5       13.52       10.17      1.24 o
   0 -11   5        2.76        3.27      1.60 o
   1 -11   5        0.04        0.94      2.17 o
   2 -11   5       10.60       10.79      1.59 o
   3 -11   5       26.72       27.30      1.95 o
   4 -11   5      129.17      141.64      4.44 o
   5 -11   5       20.48       24.93      2.02 o
  -3 -10   5        0.01       -2.67      2.67 o
  -2 -10   5        8.13        9.98      1.76 o
  -1 -10   5        0.91        0.67      1.42 o
   0 -10   5        4.74        4.77      1.33 o
   1 -10   5       18.64       22.99      1.73 o
   2 -10   5        0.62       -1.23      2.00 o
   3 -10   5      130.56      137.53      3.97 o
   4 -10   5        5.71        4.35      2.45 o
   5 -10   5       14.23       13.26      1.68 o
   6 -10   5       18.66       16.37      1.93 o
  -4  -9   5        0.54        2.39      2.39 o
  -3  -9   5       52.40       59.21      2.37 o
  -2  -9   5       39.39       42.57      2.06 o
  -1  -9   5      116.58      111.84      2.30 o
   0  -9   5        6.15        4.54      1.12 o
   1  -9   5       23.98       22.39      1.25 o
   2  -9   5        8.43       10.80      1.29 o
   3  -9   5       15.28       16.21      1.46 o
   4  -9   5      188.19      187.59      5.13 o
   5  -9   5       24.63       25.69      1.81 o
   6  -9   5        3.98        4.34      2.51 o
   7  -9   5       36.75       37.91      2.24 o
  -5  -8   5        6.42        5.42      2.77 o
  -4  -8   5      100.72       97.53      2.89 o
  -3  -8   5        0.90       -0.63      2.09 o
  -2  -8   5      151.71      171.07      4.66 o
  -1  -8   5       10.80       10.68      0.91 o
   0  -8   5      314.41      327.94      4.12 o
   1  -8   5        0.31        2.96      0.95 o
   2  -8   5       49.85       51.96      1.77 o
   3  -8   5       88.24       91.87      2.60 o
   4  -8   5        6.59        7.69      1.30 o
   5  -8   5       77.24       78.59      2.35 o
   6  -8   5        1.76        2.96      2.25 o
   7  -8   5       83.81       88.47      2.81 o
  -5  -7   5       13.95       10.00      1.66 o
  -4  -7   5        0.01        1.58      2.11 o
  -3  -7   5      115.63      116.88      3.53 o
  -2  -7   5      153.86      154.92      4.30 o
  -1  -7   5       61.02       59.91      1.34 o
   0  -7   5       25.28       22.92      0.90 o
   1  -7   5      126.38      134.53      3.23 o
   2  -7   5       13.41       14.89      1.18 o
   3  -7   5       38.37       42.78      1.62 o
   4  -7   5       32.23       30.41      1.49 o
   5  -7   5        0.13        0.36      1.88 o
   6  -7   5      239.03      255.37      5.95 o
   7  -7   5       58.88       58.06      2.47 o
   8  -7   5        8.40        5.08      2.87 o
  -6  -6   5       13.05       12.58      1.71 o
  -5  -6   5       15.94       13.32      1.68 o
  -4  -6   5      432.79      448.04      7.29 o
  -3  -6   5      218.34      214.39      4.73 o
  -2  -6   5        2.99       -0.14      1.48 o
  -1  -6   5      274.26      277.68      7.00 o
   0  -6   5      187.42      142.29      2.95 o
   1  -6   5       70.03       61.69      1.31 o
   2  -6   5       34.25       34.61      1.36 o
   3  -6   5       19.44       20.22      1.20 o
   4  -6   5       48.18       49.43      1.64 o
   5  -6   5       22.29       21.69      1.51 o
   6  -6   5       71.91       64.54      2.23 o
   7  -6   5       75.52       77.54      2.60 o
   8  -6   5        0.66       -2.42      2.42 o
  -7  -5   5        0.08       -2.54      2.54 o
  -6  -5   5        6.43        9.01      1.50 o
  -5  -5   5        0.30        2.10      1.97 o
  -4  -5   5       24.77       24.38      1.53 o
  -3  -5   5      136.58      130.41      3.51 o
  -2  -5   5      108.66      111.93      3.04 o
  -1  -5   5      283.65      280.94      7.57 o
   0  -5   5      508.06      552.59      5.11 o
   1  -5   5      301.45      289.81      4.66 o
   2  -5   5      175.06      130.69      3.00 o
   3  -5   5       88.63       93.72      2.47 o
   4  -5   5        4.98       10.47      1.09 o
   5  -5   5       13.37       15.73      1.32 o
   6  -5   5       57.70       57.80      2.07 o
   7  -5   5       10.92       13.17      1.63 o
   8  -5   5       30.42       33.97      2.19 o
  -7  -4   5        4.89        1.65      2.62 o
  -6  -4   5       25.79       25.23      1.85 o
  -5  -4   5        6.55        6.83      1.30 o
  -4  -4   5      264.02      260.24      4.91 o
  -3  -4   5      156.51      161.75      3.62 o
  -2  -4   5        0.52        1.59      1.20 o
  -1  -4   5      527.13      545.17     12.24 o
   0  -4   5        4.78        2.38      0.63 o
   1  -4   5       27.20       20.83      0.66 o
   2  -4   5      109.48      117.06      2.68 o
   3  -4   5        3.17        7.72      0.90 o
   4  -4   5       26.70       35.81      1.40 o
   5  -4   5       79.36       67.35      2.04 o
   6  -4   5        0.95        2.35      2.00 o
   7  -4   5       17.55       19.15      1.71 o
   8  -4   5        0.05       -2.48      2.48 o
  -7  -3   5       26.62       28.42      1.96 o
  -6  -3   5       30.67       25.91      1.78 o
  -5  -3   5       33.86       32.16      1.60 o
  -4  -3   5       18.03       14.37      1.25 o
  -3  -3   5      118.56      110.15      2.88 o
  -2  -3   5       69.81       81.92      2.40 o
  -1  -3   5      582.69      622.19      4.44 o
   0  -3   5     1549.73     1502.78      5.39 o
   1  -3   5      630.26      608.90      8.63 o
   2  -3   5      306.42      331.73      4.02 o
   3  -3   5       89.08      115.67      2.89 o
   4  -3   5        3.35        3.48      0.96 o
   5  -3   5       14.89       13.62      1.18 o
   6  -3   5        2.40        3.40      1.95 o
   7  -3   5        8.74       11.75      1.49 o
   8  -3   5        7.74        4.77      2.73 o
  -8  -2   5       11.00       14.24      1.80 o
  -7  -2   5       20.31       17.50      1.81 o
  -6  -2   5        1.45        2.64      1.90 o
  -5  -2   5       49.00       50.98      1.76 o
  -4  -2   5      283.86      260.85      4.41 o
  -3  -2   5       17.53       19.53      1.00 o
  -2  -2   5      152.22      136.92      2.65 o
  -1  -2   5      196.57      201.56      2.07 o
   0  -2   5       26.59       18.37      0.61 o
   1  -2   5       63.08       76.03      1.43 o
   2  -2   5      221.71      195.83      3.18 o
   3  -2   5      203.55      215.37      3.71 o
   4  -2   5        0.16       -1.66      1.66 o
   5  -2   5       18.75       17.32      1.41 o
   6  -2   5       24.27       20.29      1.69 o
   7  -2   5       79.99       76.35      2.43 o
   8  -2   5        0.52       -2.58      2.58 o
  -8  -1   5        9.06       10.44      1.68 o
  -7  -1   5        2.62       -2.39      2.39 o
  -6  -1   5       14.00       12.43      1.41 o
  -5  -1   5      100.16      104.06      2.84 o
  -4  -1   5      224.62      235.02      4.12 o
  -3  -1   5      212.93      233.22      3.69 o
  -2  -1   5       18.73       22.60      0.92 o
  -1  -1   5     2314.96     2208.95     32.49 o
   0  -1   5      222.93      228.04      2.09 o
   1  -1   5       99.05       95.05      1.59 o
   2  -1   5     1095.80     1174.63      7.46 o
   3  -1   5       57.01       57.32      1.69 o
   4  -1   5        7.87       11.41      1.12 o
   5  -1   5       96.51      100.17      3.05 o
   6  -1   5       19.73       17.54      1.61 o
   7  -1   5        1.44       -2.36      2.36 o
  -8   0   5      108.41      103.47      3.19 o
  -7   0   5        6.40        4.14      2.28 o
  -6   0   5        6.93        2.26      1.99 o
  -5   0   5       75.86       81.17      2.46 o
  -4   0   5        0.05       -1.43      1.43 o
  -3   0   5       30.35       36.82      1.19 o
  -2   0   5       37.86       20.93      0.92 o
  -1   0   5      933.20      869.24     14.38 o
   0   0   5       23.89       24.62      0.65 o
   1   0   5       56.29       63.69      2.60 o
   2   0   5      205.26      221.44      3.53 o
   3   0   5       32.79       35.27      1.31 o
   4   0   5       14.34       16.59      1.24 o
   5   0   5      685.66      679.40      8.40 o
   6   0   5       23.30       25.69      1.68 o
   7   0   5        3.65        2.60      2.53 o
  -8   1   5       33.85       33.08      2.06 o
  -7   1   5       86.95       94.19      2.82 o
  -6   1   5     1136.19     1126.23     10.66 o
  -5   1   5        0.20        1.64      1.05 o
  -4   1   5      625.69      645.06      6.50 o
  -3   1   5      357.08      355.03      4.47 o
  -2   1   5      580.39      595.16      5.22 o
  -1   1   5        8.30        5.64      0.80 o
   0   1   5        0.05       -0.31      0.80 o
   1   1   5      959.26      976.63     17.51 o
   2   1   5        0.12       -0.74      1.24 o
   3   1   5        0.47       -0.46      1.46 o
   4   1   5      135.94      140.70      3.85 o
   5   1   5       67.78       60.10      2.17 o
   6   1   5        0.12        0.56      2.25 o
   7   1   5        0.34       -1.71      2.49 o
  -8   2   5       68.25       67.59      2.57 o
  -7   2   5       71.53       73.19      2.33 o
  -6   2   5       29.27       24.93      1.58 o
  -5   2   5      176.12      160.36      3.97 o
  -4   2   5       88.50       83.05      2.44 o
  -3   2   5     1501.36     1707.04      9.98 o
  -2   2   5       36.55       49.44      1.37 o
  -1   2   5        6.21        7.67      0.58 o
   0   2   5      613.81      696.13      4.23 o
   1   2   5        1.00       15.84      0.67 o
   2   2   5       67.78       74.04      2.21 o
   3   2   5      121.98      133.58      3.65 o
   4   2   5      856.56      838.20      9.33 o
   5   2   5      141.45      140.90      3.94 o
   6   2   5        2.98        3.76      2.32 o
  -8   3   5       55.91       60.40      2.44 o
  -7   3   5       14.07       14.68      1.68 o
  -6   3   5       91.06       88.29      2.54 o
  -5   3   5      146.98      145.98      3.85 o
  -4   3   5       62.89       68.22      2.01 o
  -3   3   5       43.81       41.73      1.35 o
  -2   3   5      795.42      777.66      6.89 o
  -1   3   5      499.25      494.28     12.06 o
   0   3   5        0.54        0.17      1.28 o
   1   3   5       67.05       77.11      1.98 o
   2   3   5        3.42        4.13      1.02 o
   3   3   5      159.74      159.45      4.26 o
   4   3   5       14.41       14.14      1.58 o
   5   3   5       11.98       12.11      1.64 o
   6   3   5       11.63       16.59      1.84 o
  -8   4   5        0.38       -2.46      2.46 o
  -7   4   5       43.58       37.27      1.97 o
  -6   4   5       64.88       64.50      2.16 o
  -5   4   5        5.29        5.52      1.15 o
  -4   4   5        3.93        6.79      1.14 o
  -3   4   5        0.02        0.00      1.50 o
  -2   4   5      361.02      319.26      4.88 o
  -1   4   5       70.33       52.91      1.12 o
   0   4   5       73.32       88.08      1.76 o
   1   4   5       30.48       35.74      1.05 o
   2   4   5        1.13        1.68      1.62 o
   3   4   5        0.08       -0.27      1.85 o
   4   4   5        0.16        1.06      2.12 o
   5   4   5        2.06        4.08      2.11 o
  -8   5   5        8.30        9.68      1.82 o
  -7   5   5       10.66       10.15      1.67 o
  -6   5   5       20.32       19.20      1.64 o
  -5   5   5       82.96       63.96      2.09 o
  -4   5   5       10.01       10.47      1.20 o
  -3   5   5       88.51       89.74      2.76 o
  -2   5   5      942.06      884.43      8.59 o
  -1   5   5       55.85       54.04      1.18 o
   0   5   5        1.90        1.67      1.20 o
   1   5   5       18.38       19.47      0.96 o
   2   5   5       43.18       39.86      1.80 o
   3   5   5        5.50        5.08      1.37 o
   4   5   5       27.64       26.66      1.93 o
   5   5   5       43.54       50.13      2.32 o
  -8   6   5        6.31        6.71      1.70 o
  -7   6   5        4.74        4.16      2.38 o
  -6   6   5       58.79       53.22      2.17 o
  -5   6   5       41.13       32.44      1.79 o
  -4   6   5        0.05        0.53      1.76 o
  -3   6   5      237.10      249.74      5.28 o
  -2   6   5      831.48      772.75      8.76 o
  -1   6   5       22.71       26.16      1.07 o
   0   6   5        8.18        4.51      1.29 o
   1   6   5       84.58       64.01      1.50 o
   2   6   5       16.96       13.31      1.46 o
   3   6   5        2.03       -1.05      2.16 o
   4   6   5       44.27       56.81      2.56 o
  -7   7   5        4.36        5.58      1.67 o
  -6   7   5        6.99        9.16      1.61 o
  -5   7   5        5.73        3.91      2.09 o
  -4   7   5       22.22       22.67      1.72 o
  -3   7   5      229.25      207.54      5.21 o
  -2   7   5        1.45        1.13      2.00 o
  -1   7   5       42.79       48.84      1.43 o
   0   7   5      152.66      148.90      2.88 o
   1   7   5        1.10        4.36      0.95 o
   2   7   5       11.93       10.54      1.65 o
   3   7   5        0.41        0.39      2.23 o
  -6   8   5       11.01        9.13      1.73 o
  -5   8   5        4.17        6.68      1.54 o
  -4   8   5       27.88       30.28      1.89 o
  -3   8   5       22.31       23.04      1.75 o
  -2   8   5       22.21       19.17      1.73 o
  -1   8   5        3.26        3.36      1.13 o
   0   8   5       10.27        8.43      1.05 o
   1   8   5        4.74        3.23      1.58 o
   2   8   5        1.49        3.25      2.39 o
  -5   9   5       13.36       18.25      1.91 o
  -4   9   5        2.10       -0.50      2.41 o
  -3   9   5        6.95        7.22      1.52 o
  -2   9   5       12.12       11.56      1.76 o
  -1   9   5        9.06        8.35      1.55 o
   0   9   5        4.35        5.20      2.56 o
   1 -12   6       16.77       15.81      2.23 o
   2 -12   6        2.92       -0.26      2.54 o
   3 -12   6       14.45       11.73      1.81 o
   4 -12   6        8.25       10.16      1.88 o
  -1 -11   6       42.33       50.53      1.91 o
   0 -11   6        1.78        3.06      2.06 o
   1 -11   6        9.81        9.20      2.01 o
   2 -11   6        1.06       -2.23      2.23 o
   3 -11   6        1.82        1.30      2.22 o
   4 -11   6        9.80        8.00      1.73 o
   5 -11   6       17.53       16.78      1.84 o
  -3 -10   6        0.03       -2.46      2.46 o
  -2 -10   6        8.89        5.89      1.60 o
  -1 -10   6        2.09        2.24      1.53 o
   0 -10   6        5.43       -0.48      1.57 o
   1 -10   6        0.00        0.95      2.59 o
   2 -10   6       36.01       38.12      1.88 o
   3 -10   6       18.41       17.21      1.71 o
   4 -10   6      213.19      225.03      5.82 o
   5 -10   6        7.68        5.71      1.58 o
   6 -10   6        5.33        3.35      2.49 o
  -4  -9   6       16.54       18.00      1.90 o
  -3  -9   6       32.33       35.75      2.00 o
  -2  -9   6        4.49        3.38      1.52 o
  -1  -9   6       14.46       14.69      1.50 o
   0  -9   6        9.45       10.07      0.95 o
   1  -9   6        0.10       -0.25      1.45 o
   2  -9   6       21.51       23.67      1.54 o
   3  -9   6        7.43        9.93      1.45 o
   4  -9   6        6.22        6.08      1.47 o
   5  -9   6        0.00       -2.05      2.18 o
   6  -9   6        1.23        3.11      2.20 o
   7  -9   6       10.14       12.90      1.79 o
  -5  -8   6        4.77        3.51      2.63 o
  -4  -8   6        8.72       10.39      1.70 o
  -3  -8   6      138.69      144.90      4.06 o
  -2  -8   6       77.58       73.29      2.28 o
  -1  -8   6        1.08        1.40      1.29 o
   0  -8   6       53.28       56.37      1.88 o
   1  -8   6       77.05       75.84      1.64 o
   2  -8   6       28.14       33.57      1.52 o
   3  -8   6        3.10        3.36      1.19 o
   4  -8   6       34.66       36.19      1.74 o
   5  -8   6       45.14       41.40      1.94 o
   6  -8   6        0.33       -0.33      2.34 o
   7  -8   6      110.67      106.94      3.29 o
  -5  -7   6       48.64       47.43      2.28 o
  -4  -7   6       32.61       33.03      1.93 o
  -3  -7   6      292.13      277.51      5.84 o
  -2  -7   6        1.96       -0.66      1.74 o
  -1  -7   6      153.81      154.80      2.85 o
   0  -7   6        4.24        2.05      1.03 o
   1  -7   6       18.81       19.77      0.87 o
   2  -7   6       92.24       91.29      2.71 o
   3  -7   6      112.92      107.39      2.95 o
   4  -7   6       16.44       12.77      1.35 o
   5  -7   6       18.26       21.77      1.62 o
   6  -7   6       79.99       81.55      2.50 o
   7  -7   6      162.08      152.61      4.56 o
  -6  -6   6       26.76       25.94      2.09 o
  -5  -6   6       49.66       49.16      2.18 o
  -4  -6   6        4.02        1.80      2.18 o
  -3  -6   6      929.46      905.14      9.42 o
  -2  -6   6       79.55       93.44      2.79 o
  -1  -6   6        1.99        1.55      1.33 o
   0  -6   6      563.51      547.24      4.43 o
   1  -6   6      376.81      372.16      9.38 o
   2  -6   6       23.59       31.76      1.34 o
   3  -6   6       15.48       14.87      1.27 o
   4  -6   6      138.97      111.71      3.04 o
   5  -6   6       33.66       38.33      1.73 o
   6  -6   6        0.77       -1.94      2.12 o
   7  -6   6       38.02       41.30      2.10 o
  -6  -5   6        0.48        2.59      2.03 o
  -5  -5   6        0.01       -1.71      2.02 o
  -4  -5   6      200.98      211.88      4.90 o
  -3  -5   6      185.55      183.72      4.30 o
  -2  -5   6       26.59       27.53      1.26 o
  -1  -5   6      117.13      147.60      2.37 o
   0  -5   6      185.82      166.68      2.40 o
   1  -5   6      896.49      862.95     12.98 o
   2  -5   6        5.60        7.21      0.89 o
   3  -5   6      145.32      139.20      3.38 o
   4  -5   6      130.42      130.45      3.62 o
   5  -5   6        3.31        3.31      1.84 o
   6  -5   6       12.78       13.87      1.57 o
   7  -5   6        2.91        5.15      1.48 o
   8  -5   6       20.31       15.63      1.97 o
  -7  -4   6       40.48       38.67      2.20 o
  -6  -4   6       64.84       63.76      2.24 o
  -5  -4   6       33.80       31.13      1.69 o
  -4  -4   6        7.80        8.24      1.26 o
  -3  -4   6       29.11       29.38      1.31 o
  -2  -4   6      231.77      252.01      4.08 o
  -1  -4   6      771.08      765.60      4.64 o
   0  -4   6     2303.10     2223.78      9.96 o
   1  -4   6      429.95      429.47     11.05 o
   2  -4   6      192.39      210.00      3.63 o
   3  -4   6       27.46       35.21      1.31 o
   4  -4   6       48.75       56.72      1.69 o
   5  -4   6        5.66        6.56      1.18 o
   6  -4   6       11.87       13.16      1.46 o
   7  -4   6       24.29       22.53      1.79 o
   8  -4   6       11.29       14.97      1.91 o
  -7  -3   6        0.18       -2.27      2.27 o
  -6  -3   6       16.52       11.62      1.64 o
  -5  -3   6        5.18        7.29      1.26 o
  -4  -3   6      545.80      576.74      6.93 o
  -3  -3   6        6.02        5.05      0.99 o
  -2  -3   6      111.39      138.84      3.03 o
  -1  -3   6      705.22      697.96      6.38 o
   0  -3   6     1600.14     1614.15      6.03 o
   1  -3   6      463.53      421.19      4.51 o
   2  -3   6        0.57        1.02      1.18 o
   3  -3   6      149.24      120.81      3.06 o
   4  -3   6        1.90        2.89      1.54 o
   5  -3   6       15.84       12.28      1.31 o
   6  -3   6        4.96        3.88      2.28 o
   7  -3   6       13.18       12.14      1.71 o
  -8  -2   6        3.07        2.81      2.64 o
  -7  -2   6      178.06      165.57      4.47 o
  -6  -2   6        1.32        2.69      1.89 o
  -5  -2   6        0.27       -1.03      1.75 o
  -4  -2   6       50.26       58.35      1.77 o
  -3  -2   6     1082.43     1011.38      7.86 o
  -2  -2   6       32.82       37.63      1.19 o
  -1  -2   6      576.86      560.79      9.23 o
   0  -2   6      104.52      103.15      1.65 o
   1  -2   6     1153.25     1079.02     10.00 o
   2  -2   6      698.22      769.47      6.38 o
   3  -2   6       46.17       45.59      1.39 o
   4  -2   6      300.33      328.27      5.25 o
   5  -2   6        0.13       -1.81      1.81 o
   6  -2   6        3.08        4.07      2.07 o
   7  -2   6       13.59       12.60      1.75 o
  -8  -1   6        0.02       -0.26      2.34 o
  -7  -1   6        2.74        2.43      1.47 o
  -6  -1   6       23.05       18.48      1.55 o
  -5  -1   6        0.23        1.14      1.60 o
  -4  -1   6        1.60        2.07      1.37 o
  -3  -1   6       56.91       51.43      1.63 o
  -2  -1   6      342.99      362.96      4.26 o
  -1  -1   6      136.73      129.17      1.83 o
   0  -1   6       39.22       25.22      0.67 o
   1  -1   6      647.13      626.16      7.87 o
   2  -1   6       19.60       21.44      1.03 o
   3  -1   6       32.69       31.15      1.29 o
   4  -1   6      105.34      113.27      3.36 o
   5  -1   6      395.95      387.22      6.52 o
   6  -1   6       44.34       35.22      1.91 o
   7  -1   6       40.90       40.58      2.15 o
  -8   0   6        0.83       -2.60      2.60 o
  -7   0   6       11.11        9.44      1.55 o
  -6   0   6      762.10      777.80      9.20 o
  -5   0   6      367.02      368.43      5.78 o
  -4   0   6        1.26        0.68      1.43 o
  -3   0   6      254.68      264.55      4.03 o
  -2   0   6        0.03        0.27      1.18 o
  -1   0   6       11.67        5.70      0.53 o
   0   0   6      597.98      559.42      3.61 o
   1   0   6        0.00        0.20      1.32 o
   2   0   6     1017.19     1036.87      7.93 o
   3   0   6      130.46      129.58      3.31 o
   4   0   6      143.93      137.51      3.82 o
   5   0   6      110.50      124.95      3.58 o
   6   0   6       20.43       23.14      1.81 o
   7   0   6        1.32        0.91      2.41 o
  -8   1   6       26.89       26.20      1.91 o
  -7   1   6        4.85        3.25      2.35 o
  -6   1   6      246.71      253.18      5.42 o
  -5   1   6       63.72       57.36      1.83 o
  -4   1   6        5.44        6.62      0.99 o
  -3   1   6      525.75      548.15      5.79 o
  -2   1   6     2138.66     2096.93     10.46 o
  -1   1   6        6.24        9.06      0.59 o
   0   1   6      126.29      134.55      2.47 o
   1   1   6     1917.80     2021.57     33.77 o
   2   1   6       13.90       14.32      1.05 o
   3   1   6       43.48       42.29      1.56 o
   4   1   6      492.88      487.04      7.12 o
   5   1   6      582.59      583.68      8.52 o
   6   1   6        3.64        2.90      1.47 o
  -8   2   6        9.33       11.57      1.74 o
  -7   2   6        2.47        2.95      2.18 o
  -6   2   6      178.90      192.22      4.84 o
  -5   2   6       97.11       87.42      2.74 o
  -4   2   6        0.23        1.18      1.47 o
  -3   2   6      156.46      143.69      3.26 o
  -2   2   6        0.14       -0.94      1.34 o
  -1   2   6       30.90       32.50      0.79 o
   0   2   6      215.92      228.88      2.73 o
   1   2   6       81.24      101.56      2.02 o
   2   2   6        0.00       -1.43      1.51 o
   3   2   6      101.72      116.10      3.16 o
   4   2   6     1687.78     1706.20     13.69 o
   5   2   6        2.74       -1.09      2.22 o
   6   2   6       54.58       58.59      2.51 o
  -8   3   6       12.77       14.67      1.88 o
  -7   3   6        7.36        8.33      1.61 o
  -6   3   6      162.06      158.11      4.56 o
  -5   3   6       25.06       21.63      1.38 o
  -4   3   6       83.41       78.60      2.29 o
  -3   3   6        5.57       10.12      1.08 o
  -2   3   6      250.54      242.95      4.23 o
  -1   3   6      280.15      262.26      3.07 o
   0   3   6       80.60       72.37      2.43 o
   1   3   6        1.67        1.86      1.02 o
   2   3   6       29.90       29.61      1.45 o
   3   3   6       30.27       28.41      1.64 o
   4   3   6       10.88        4.10      2.61 o
   5   3   6        0.09       -0.47      2.26 o
  -8   4   6        5.27        1.03      2.49 o
  -7   4   6        0.86        4.01      2.15 o
  -6   4   6       44.64       44.27      1.98 o
  -5   4   6      245.23      222.70      5.12 o
  -4   4   6       21.44       24.49      1.53 o
  -3   4   6      140.40      139.89      3.75 o
  -2   4   6      175.54      168.70      3.97 o
  -1   4   6       45.88       34.75      1.59 o
   0   4   6       38.14       41.61      1.10 o
   1   4   6       62.21       63.95      1.34 o
   2   4   6        5.92        2.79      1.74 o
   3   4   6       49.43       50.22      2.02 o
   4   4   6       21.59       16.13      1.76 o
   5   4   6        0.84       -2.09      2.41 o
  -8   5   6       15.69       19.86      1.84 o
  -7   5   6        7.36        9.60      1.56 o
  -6   5   6       82.06       74.90      2.51 o
  -5   5   6       19.12       18.97      1.56 o
  -4   5   6        7.65        9.54      1.27 o
  -3   5   6      118.53      114.28      3.24 o
  -2   5   6      159.35      157.38      4.23 o
  -1   5   6      217.84      192.88      3.63 o
   0   5   6       46.88       47.60      1.21 o
   1   5   6        6.88        6.87      0.89 o
   2   5   6       15.93       14.27      1.56 o
   3   5   6        3.06        3.43      1.94 o
   4   5   6       17.10       18.72      1.79 o
  -7   6   6        0.38       -0.37      2.39 o
  -6   6   6       32.85       23.48      1.83 o
  -5   6   6        3.46        3.10      1.40 o
  -4   6   6        1.78       -1.42      2.18 o
  -3   6   6     1055.25     1039.42     10.64 o
  -2   6   6       11.41        9.37      1.47 o
  -1   6   6        1.58        1.16      1.28 o
   0   6   6       45.63       46.75      1.34 o
   1   6   6       39.34       34.46      1.26 o
   2   6   6        0.50       -0.23      1.96 o
   3   6   6        6.96        7.92      1.68 o
  -7   7   6        0.45       -1.46      2.42 o
  -6   7   6        6.07        7.48      1.61 o
  -5   7   6       19.69       13.22      1.70 o
  -4   7   6       10.82       10.29      1.50 o
  -3   7   6       24.12       27.45      1.86 o
  -2   7   6        0.32        0.71      1.91 o
  -1   7   6        1.38        1.85      1.87 o
   0   7   6        5.22        5.39      1.00 o
   1   7   6        3.02        1.70      1.47 o
   2   7   6        6.28        6.41      1.56 o
  -6   8   6       20.21       29.88      2.00 o
  -5   8   6        0.18       -0.74      2.16 o
  -4   8   6       40.92       38.09      2.03 o
  -3   8   6      139.17      137.33      4.21 o
  -2   8   6       16.82       15.09      1.71 o
  -1   8   6        1.76        2.87      1.55 o
   0   8   6       21.45       20.33      2.36 o
   1   8   6        0.07       -1.65      1.65 o
  -4   9   6        8.46        5.69      1.70 o
  -3   9   6        0.00        3.36      2.18 o
  -2   9   6        5.90        6.47      1.70 o
  -1   9   6        0.05       -1.32      1.69 o
   1 -12   7       18.02       16.62      2.01 o
   2 -12   7        4.26        6.89      1.57 o
   3 -12   7        7.63        5.30      1.75 o
  -1 -11   7        0.05        1.47      1.68 o
   0 -11   7        6.11        4.96      1.31 o
   1 -11   7      125.80      140.98      5.12 o
   2 -11   7       12.46       17.44      1.66 o
   3 -11   7        8.23        8.79      1.54 o
   4 -11   7       71.89       72.25      2.68 o
   5 -11   7       25.43       26.69      2.01 o
  -3 -10   7        5.16        2.00      2.41 o
  -2 -10   7        5.29        5.01      1.53 o
  -1 -10   7       18.44       19.74      1.91 o
   0 -10   7       86.37       92.67      1.98 o
   1 -10   7        0.08       -0.25      1.44 o
   2 -10   7        1.14        0.11      2.01 o
   3 -10   7      115.19      118.62      3.48 o
   4 -10   7       48.00       54.18      2.35 o
   5 -10   7       16.94       12.21      1.72 o
   6 -10   7        6.74        7.77      1.69 o
  -4  -9   7       47.66       51.29      2.45 o
  -3  -9   7       15.08       17.76      1.62 o
  -2  -9   7        6.16        7.28      1.43 o
  -1  -9   7        2.57        1.51      1.46 o
   0  -9   7       14.37       13.47      1.22 o
   1  -9   7        0.06        1.30      1.27 o
   2  -9   7       12.51       10.74      1.44 o
   3  -9   7      224.77      233.40      5.44 o
   4  -9   7       82.04       84.38      2.48 o
   5  -9   7        6.63        1.88      2.33 o
   6  -9   7       13.19       12.78      1.78 o
  -5  -8   7        0.19        1.35      2.33 o
  -4  -8   7        2.97        3.92      1.47 o
  -3  -8   7       73.94       74.80      2.45 o
  -2  -8   7       16.23       14.65      1.60 o
  -1  -8   7       21.39       19.87      1.07 o
   0  -8   7       13.13       14.23      0.99 o
   1  -8   7       28.93       31.45      1.09 o
   2  -8   7        0.11        2.05      1.61 o
   3  -8   7       49.49       47.47      1.88 o
   4  -8   7        5.80        7.11      1.39 o
   5  -8   7       25.82       24.11      1.73 o
   6  -8   7        4.66        4.46      1.54 o
   7  -8   7        0.05        0.39      2.43 o
  -5  -7   7       26.21       25.71      1.96 o
  -4  -7   7       11.02       12.55      1.57 o
  -3  -7   7       69.51       67.02      2.15 o
  -2  -7   7       10.00       10.59      1.26 o
  -1  -7   7       26.90       29.73      1.05 o
   0  -7   7      118.96      112.87      3.65 o
   1  -7   7       10.63        6.88      1.09 o
   2  -7   7       13.16       16.28      1.26 o
   3  -7   7      504.37      508.96      7.07 o
   4  -7   7       46.47       49.30      1.83 o
   5  -7   7        0.16       -0.29      1.89 o
   6  -7   7      111.49      102.99      2.99 o
   7  -7   7       21.27       17.82      1.84 o
  -6  -6   7       11.26       11.40      1.76 o
  -5  -6   7       13.29       12.21      1.75 o
  -4  -6   7      214.86      227.16      5.50 o
  -3  -6   7        5.93        6.53      1.34 o
  -2  -6   7       17.61       25.86      1.39 o
  -1  -6   7       79.43       67.81      1.49 o
   0  -6   7       14.32       21.34      0.85 o
   1  -6   7       12.49        9.97      0.74 o
   2  -6   7       43.01       38.59      1.40 o
   3  -6   7        2.45       -0.29      1.72 o
   4  -6   7       51.09       46.63      1.72 o
   5  -6   7        3.61        3.79      1.31 o
   6  -6   7       47.04       44.30      2.05 o
   7  -6   7       48.70       53.12      2.30 o
  -6  -5   7       79.75       85.67      2.66 o
  -5  -5   7       36.64       36.03      1.87 o
  -4  -5   7      457.75      459.57      7.10 o
  -3  -5   7        6.71        8.35      1.11 o
  -2  -5   7       44.35       50.23      1.61 o
  -1  -5   7       21.39       19.48      0.80 o
   0  -5   7       72.99       73.70      2.22 o
   1  -5   7      849.92      859.99     23.88 o
   2  -5   7      338.35      349.05      5.00 o
   3  -5   7        9.74        9.06      1.08 o
   4  -5   7       55.51       46.43      1.70 o
   5  -5   7        0.94        0.27      1.87 o
   6  -5   7       33.72       30.39      1.80 o
   7  -5   7        0.31        1.69      2.16 o
  -7  -4   7        0.37        0.64      2.40 o
  -6  -4   7       25.79       25.80      1.88 o
  -5  -4   7       78.79       84.25      2.50 o
  -4  -4   7      129.45      127.09      3.75 o
  -3  -4   7       11.01       11.73      1.12 o
  -2  -4   7        2.88        1.84      1.53 o
  -1  -4   7       24.49       28.17      1.42 o
   0  -4   7     1910.37     1802.81     15.57 o
   1  -4   7     1428.07     1313.40     23.32 o
   2  -4   7      141.96      151.91      3.34 o
   3  -4   7       58.62       69.84      2.07 o
   4  -4   7      455.09      485.54      6.63 o
   5  -4   7       12.62       15.36      1.40 o
   6  -4   7       24.83       19.98      1.67 o
   7  -4   7       69.87       67.83      2.47 o
  -7  -3   7       51.80       46.59      2.33 o
  -6  -3   7       23.57       23.78      1.77 o
  -5  -3   7       39.45       44.10      1.85 o
  -4  -3   7      120.89      132.27      3.65 o
  -3  -3   7       55.08       60.47      1.72 o
  -2  -3   7        2.60        6.27      0.82 o
  -1  -3   7      392.16      461.24      5.93 o
   0  -3   7       45.06       61.87      1.34 o
   1  -3   7       13.47       14.55      0.99 o
   2  -3   7      221.67      233.02      3.87 o
   3  -3   7       19.35       16.27      1.14 o
   4  -3   7      104.14      113.05      2.98 o
   5  -3   7        0.61        2.75      1.77 o
   6  -3   7       49.82       47.03      2.03 o
   7  -3   7       11.43        7.61      1.66 o
  -8  -2   7        0.61       -1.77      2.49 o
  -7  -2   7       17.89       14.90      1.75 o
  -6  -2   7        4.71        3.45      2.15 o
  -5  -2   7       37.93       34.95      1.69 o
  -4  -2   7        2.06        2.08      1.43 o
  -3  -2   7       49.03       42.97      1.38 o
  -2  -2   7       28.59       21.42      1.02 o
  -1  -2   7      100.53       90.07      2.58 o
   0  -2   7      804.72      795.35      4.87 o
   1  -2   7        0.01        1.27      0.63 o
   2  -2   7        1.43        1.69      1.24 o
   3  -2   7       16.69       20.37      1.19 o
   4  -2   7      136.05      115.46      3.02 o
   5  -2   7        5.96        4.72      1.25 o
   6  -2   7        0.01        1.30      2.05 o
   7  -2   7       31.97       37.25      2.11 o
  -8  -1   7        0.71        4.47      2.29 o
  -7  -1   7        1.78        1.90      2.22 o
  -6  -1   7       34.31       34.69      1.88 o
  -5  -1   7       33.71       37.75      1.63 o
  -4  -1   7       32.90       31.38      1.35 o
  -3  -1   7       10.24       12.14      1.04 o
  -2  -1   7       29.76       30.72      1.08 o
  -1  -1   7       81.05       86.93      3.05 o
   0  -1   7       57.62       38.40      0.79 o
   1  -1   7       10.85       12.29      0.62 o
   2  -1   7      106.61      115.85      2.95 o
   3  -1   7       21.61       26.44      1.26 o
   4  -1   7        5.57        5.25      1.11 o
   5  -1   7       94.87       96.98      2.96 o
   6  -1   7      118.29      114.47      3.39 o
   7  -1   7        2.53        1.57      2.56 o
  -8   0   7       30.11       33.98      2.18 o
  -7   0   7       97.99       89.84      2.61 o
  -6   0   7        0.21        3.37      1.98 o
  -5   0   7        8.09       10.74      1.24 o
  -4   0   7      124.75      128.92      3.44 o
  -3   0   7      165.71      186.44      3.64 o
  -2   0   7       56.96       72.83      1.94 o
  -1   0   7      341.98      339.47      3.12 o
   0   0   7       10.85        7.31      0.65 o
   1   0   7      247.04      233.40      2.77 o
   2   0   7       27.24       33.53      1.28 o
   3   0   7       16.97       17.69      1.31 o
   4   0   7       30.60       29.64      1.55 o
   5   0   7       10.86        9.61      1.54 o
   6   0   7       15.17       15.90      1.67 o
  -8   1   7       41.07       44.64      2.32 o
  -7   1   7       27.44       27.94      1.89 o
  -6   1   7        2.55        5.68      1.30 o
  -5   1   7        3.55        3.06      1.18 o
  -4   1   7        1.11       -0.20      1.44 o
  -3   1   7       17.32       12.96      1.09 o
  -2   1   7      321.30      309.80      4.45 o
  -1   1   7       97.75       80.67      2.51 o
   0   1   7        2.67        4.97      1.44 o
   1   1   7        0.07       -0.49      0.98 o
   2   1   7        0.12       -1.01      1.41 o
   3   1   7       10.56       11.44      1.22 o
   4   1   7        8.71        6.46      1.50 o
   5   1   7       57.67       54.27      2.25 o
   6   1   7        6.24        7.41      1.59 o
  -8   2   7        0.94        1.27      2.33 o
  -7   2   7       91.54       95.23      2.81 o
  -6   2   7       54.72       58.43      2.09 o
  -5   2   7        2.04        0.98      1.66 o
  -4   2   7        0.11       -0.78      1.57 o
  -3   2   7      124.08      114.06      3.17 o
  -2   2   7        6.28        5.04      0.97 o
  -1   2   7       85.15       84.73      1.66 o
   0   2   7       23.79       17.79      1.24 o
   1   2   7      114.56      133.40      4.68 o
   2   2   7        7.49        8.08      1.14 o
   3   2   7       35.37       38.52      1.65 o
   4   2   7      164.88      157.13      4.22 o
   5   2   7        9.83        7.09      1.58 o
   6   2   7        5.89        4.35      2.73 o
  -8   3   7        3.35        1.94      2.64 o
  -7   3   7        3.78        3.79      1.47 o
  -6   3   7        5.59        6.24      1.37 o
  -5   3   7        4.61        9.08      1.26 o
  -4   3   7        0.16        2.75      1.55 o
  -3   3   7        0.10        0.00      1.52 o
  -2   3   7       34.70       34.56      1.41 o
  -1   3   7      222.58      215.40      3.04 o
   0   3   7       97.24       84.80      2.17 o
   1   3   7        1.28        4.48      0.77 o
   2   3   7        6.14        5.14      1.18 o
   3   3   7        0.47        0.86      1.90 o
   4   3   7       13.37       11.61      1.67 o
   5   3   7        0.19       -0.25      2.12 o
  -8   4   7       10.08       14.93      1.81 o
  -7   4   7        0.52       -1.51      2.12 o
  -6   4   7       16.18       10.24      1.54 o
  -5   4   7       82.83       76.33      2.24 o
  -4   4   7       75.77       86.85      2.65 o
  -3   4   7       65.40       64.90      1.90 o
  -2   4   7       63.56       56.73      1.81 o
  -1   4   7       40.25       32.95      1.05 o
   0   4   7       27.96       21.00      0.95 o
   1   4   7        1.03       -0.76      1.20 o
   2   4   7        7.62        7.59      1.44 o
   3   4   7        0.00        3.83      2.10 o
   4   4   7       66.10       64.85      2.47 o
  -7   5   7        0.55        1.83      2.20 o
  -6   5   7        5.74        4.29      2.37 o
  -5   5   7       20.10       18.44      1.60 o
  -4   5   7       22.96       21.63      1.56 o
  -3   5   7       57.83       60.32      2.06 o
  -2   5   7     1335.01     1349.59     11.83 o
  -1   5   7        0.42        0.29      2.03 o
   0   5   7        2.84        0.48      1.31 o
   1   5   7       55.60       42.81      1.35 o
   2   5   7       11.27        8.77      1.50 o
   3   5   7       76.71       78.18      2.60 o
   4   5   7        1.56        3.57      1.53 o
  -7   6   7       19.03       19.17      1.89 o
  -6   6   7        4.13        4.84      1.48 o
  -5   6   7        0.63        0.32      2.20 o
  -4   6   7       14.29       11.49      1.51 o
  -3   6   7        3.32        3.70      2.32 o
  -2   6   7       30.18       34.11      1.72 o
  -1   6   7        3.63        6.14      0.95 o
   0   6   7       20.44       16.84      1.33 o
   1   6   7       34.45       25.93      1.26 o
   2   6   7        3.32        6.36      1.52 o
   3   6   7        0.20        2.12      2.46 o
  -6   7   7        0.51       -2.59      2.59 o
  -5   7   7       15.53       17.72      1.71 o
  -4   7   7       15.79       12.91      1.56 o
  -3   7   7       31.59       25.50      1.83 o
  -2   7   7        0.10       -0.55      2.02 o
  -1   7   7        6.25        6.34      1.06 o
   0   7   7        0.40        2.37      1.10 o
   1   7   7        9.85       10.18      1.18 o
   2   7   7        0.33       -2.44      2.44 o
  -5   8   7       20.00       18.50      1.90 o
  -4   8   7       16.27       13.29      1.81 o
  -3   8   7        8.94        4.31      1.65 o
  -2   8   7        0.90        3.53      1.30 o
  -1   8   7        5.10        7.03      1.11 o
   0   8   7       33.99       40.51      1.54 o
   1 -12   8        0.66       -0.50      2.54 o
   2 -12   8        1.49       -0.67      2.53 o
   3 -12   8       14.26       13.63      1.81 o
  -1 -11   8        3.51        3.36      1.28 o
   0 -11   8        6.80        7.41      2.55 o
   1 -11   8       23.00       25.25      1.37 o
   2 -11   8        6.96        7.96      1.51 o
   3 -11   8       16.32       18.05      1.79 o
   4 -11   8       16.59       16.41      1.82 o
   5 -11   8        1.56        1.74      2.48 o
  -3 -10   8       19.25       19.40      1.96 o
  -2 -10   8       60.44       69.05      2.55 o
  -1 -10   8       19.78       19.57      1.22 o
   0 -10   8       27.07       26.65      1.24 o
   1 -10   8       58.34       61.46      2.49 o
   2 -10   8       53.25       55.72      2.17 o
   3 -10   8      206.34      206.14      5.55 o
   4 -10   8       22.51       20.72      1.87 o
   5 -10   8       18.16       17.23      1.83 o
   6 -10   8        0.69        3.50      2.43 o
  -4  -9   8       42.42       49.19      2.40 o
  -3  -9   8       14.30       13.83      1.72 o
  -2  -9   8        3.42        5.35      1.43 o
  -1  -9   8       13.87       15.40      1.52 o
   0  -9   8      228.03      221.86      8.93 o
   1  -9   8        4.24        2.26      1.46 o
   2  -9   8      109.76      105.54      3.04 o
   3  -9   8       12.57       14.22      1.63 o
   4  -9   8       11.94       12.17      1.67 o
   5  -9   8       31.73       28.24      1.96 o
   6  -9   8       18.51       22.40      1.90 o
  -5  -8   8        0.06       -2.59      2.59 o
  -4  -8   8        4.37        3.72      2.26 o
  -3  -8   8       13.92       16.50      1.66 o
  -2  -8   8        1.18        0.79      2.02 o
  -1  -8   8        0.75        1.98      1.33 o
   0  -8   8        0.33        1.65      1.16 o
   1  -8   8       11.62        8.06      1.12 o
   2  -8   8       63.22       54.96      1.93 o
   3  -8   8      349.13      348.55      6.44 o
   4  -8   8       35.31       32.61      1.82 o
   5  -8   8        1.57        4.63      1.36 o
   6  -8   8        0.02        0.24      2.11 o
   7  -8   8       47.65       46.47      2.34 o
  -5  -7   8       10.07       10.17      1.64 o
  -4  -7   8       21.08       21.88      1.70 o
  -3  -7   8       22.70       26.93      1.60 o
  -2  -7   8        1.45       -0.26      1.85 o
  -1  -7   8       27.60       31.81      2.08 o
   0  -7   8      131.66      117.16      3.80 o
   1  -7   8      123.94      126.24      4.41 o
   2  -7   8      232.85      233.76      4.89 o
   3  -7   8       35.77       34.58      1.69 o
   4  -7   8        0.03       -1.76      1.76 o
   5  -7   8        4.11        3.47      1.32 o
   6  -7   8       28.30       28.22      1.87 o
   7  -7   8       56.80       55.93      2.44 o
  -6  -6   8        5.04        6.33      1.63 o
  -5  -6   8        5.86        4.72      1.50 o
  -4  -6   8       76.97       79.90      2.37 o
  -3  -6   8      164.41      158.64      4.39 o
  -2  -6   8        9.19       16.91      1.28 o
  -1  -6   8        2.73        0.73      1.81 o
   0  -6   8       51.09       48.60      1.50 o
   1  -6   8       30.37       30.87      0.99 o
   2  -6   8      145.45      148.20      3.79 o
   3  -6   8        2.87        2.44      1.08 o
   4  -6   8        4.88        1.62      1.99 o
   5  -6   8       72.42       64.20      2.18 o
   6  -6   8        1.31        3.11      1.39 o
   7  -6   8        0.04        1.97      1.48 o
  -6  -5   8        4.36        2.06      2.44 o
  -5  -5   8        4.22        3.56      2.01 o
  -4  -5   8       72.50       72.66      2.19 o
  -3  -5   8       42.22       41.78      1.67 o
  -2  -5   8       16.41       18.61      1.19 o
  -1  -5   8       64.98       76.12      1.56 o
   0  -5   8      493.01      488.88      4.47 o
   1  -5   8      374.46      340.42      3.57 o
   2  -5   8      154.28      133.85      3.38 o
   3  -5   8        6.49        4.57      1.03 o
   4  -5   8      125.11      130.28      3.87 o
   5  -5   8        0.50        1.43      1.76 o
   6  -5   8        1.56        1.10      2.11 o
   7  -5   8       15.20       18.79      1.75 o
  -7  -4   8       34.64       36.99      2.24 o
  -6  -4   8       65.37       61.85      2.33 o
  -5  -4   8       10.61        8.96      1.50 o
  -4  -4   8      658.55      608.72      7.85 o
  -3  -4   8       25.11       30.32      1.37 o
  -2  -4   8        8.32        4.37      0.95 o
  -1  -4   8       42.60       54.71      1.12 o
   0  -4   8       83.17       68.70      1.85 o
   1  -4   8      117.49      104.08      2.57 o
   2  -4   8       73.27       62.79      1.95 o
   3  -4   8      240.48      238.48      4.59 o
   4  -4   8       70.16       72.08      2.16 o
   5  -4   8       53.62       48.25      1.93 o
   6  -4   8       28.35       27.90      1.82 o
   7  -4   8       35.21       31.48      2.11 o
  -7  -3   8        1.38        0.50      2.31 o
  -6  -3   8        0.00        1.18      2.08 o
  -5  -3   8      810.60      807.34      9.49 o
  -4  -3   8       36.49       36.40      1.57 o
  -3  -3   8       53.55       66.76      2.03 o
  -2  -3   8      231.94      237.83      4.10 o
  -1  -3   8      305.53      255.43      4.38 o
   0  -3   8      715.31      701.43      4.62 o
   1  -3   8        1.77        2.19      0.96 o
   2  -3   8      205.29      221.94      4.08 o
   3  -3   8       17.26       20.99      1.35 o
   4  -3   8       13.83        8.42      1.25 o
   5  -3   8        6.50        1.33      2.14 o
   6  -3   8        3.98        4.26      1.58 o
   7  -3   8       11.89       12.38      1.69 o
  -7  -2   8        6.17        4.38      1.58 o
  -6  -2   8       16.65       14.40      1.59 o
  -5  -2   8      271.85      272.49      5.70 o
  -4  -2   8        1.31        0.74      1.70 o
  -3  -2   8      216.39      206.31      4.14 o
  -2  -2   8      352.41      359.88      4.97 o
  -1  -2   8       44.63       43.18      1.76 o
   0  -2   8        2.10        1.45      0.90 o
   1  -2   8        5.50        7.19      0.60 o
   2  -2   8       15.58       22.22      1.17 o
   3  -2   8        1.77        3.25      1.03 o
   4  -2   8        2.36        1.41      1.84 o
   5  -2   8      174.34      175.71      4.77 o
   6  -2   8       15.35       13.84      1.72 o
   7  -2   8       11.65       11.72      1.85 o
  -8  -1   8        7.37        8.88      1.81 o
  -7  -1   8       28.98       29.72      2.00 o
  -6  -1   8      214.39      220.09      5.46 o
  -5  -1   8       51.67       54.03      1.89 o
  -4  -1   8      133.45      124.09      3.49 o
  -3  -1   8       38.86       47.64      1.53 o
  -2  -1   8        0.13        1.74      1.32 o
  -1  -1   8        9.48       10.35      0.63 o
   0  -1   8        0.09       -1.30      1.30 o
   1  -1   8      222.90      197.00      5.04 o
   2  -1   8       11.22       11.91      1.12 o
   3  -1   8       13.84        7.60      1.17 o
   4  -1   8       20.77       21.67      1.50 o
   5  -1   8       23.92       21.71      1.72 o
   6  -1   8        0.14        1.49      1.43 o
  -8   0   8       15.54       16.47      1.88 o
  -7   0   8       16.05       12.48      1.70 o
  -6   0   8      160.09      152.00      4.08 o
  -5   0   8       42.76       43.91      1.70 o
  -4   0   8      140.88      147.06      3.79 o
  -3   0   8      298.73      309.71      4.93 o
  -2   0   8        3.09        2.25      0.94 o
  -1   0   8       80.61       70.12      1.51 o
   0   0   8      120.73      125.08      2.14 o
   1   0   8      566.66      578.86      4.58 o
   2   0   8      122.75      130.49      3.54 o
   3   0   8       29.12       30.44      1.51 o
   4   0   8       44.62       41.04      1.90 o
   5   0   8       13.22       11.48      1.56 o
   6   0   8        2.42        1.64      2.52 o
  -8   1   8        1.86        2.36      2.53 o
  -7   1   8       22.11       22.63      1.86 o
  -6   1   8       10.66        8.00      1.59 o
  -5   1   8        0.13        0.59      1.87 o
  -4   1   8       58.00       56.21      1.72 o
  -3   1   8        0.32       -1.50      1.50 o
  -2   1   8        3.53       -0.43      1.41 o
  -1   1   8       55.00       56.08      1.18 o
   0   1   8        9.04        9.56      0.71 o
   1   1   8        0.01       -0.11      1.45 o
   2   1   8      125.63      127.72      3.63 o
   3   1   8        2.66        2.58      1.76 o
   4   1   8        4.76        7.05      1.48 o
   5   1   8       69.83       68.81      2.49 o
   6   1   8        1.40        1.88      2.38 o
  -8   2   8        0.95        1.98      2.29 o
  -7   2   8        2.14        1.14      2.47 o
  -6   2   8        0.65        3.82      1.34 o
  -5   2   8        0.60       -1.32      1.88 o
  -4   2   8        9.79        9.13      1.22 o
  -3   2   8      314.06      295.07      5.16 o
  -2   2   8       49.97       46.91      1.53 o
  -1   2   8      194.93      202.86      2.97 o
   0   2   8      311.68      318.72      3.72 o
   1   2   8      724.50      696.08      9.96 o
   2   2   8       12.26       12.16      1.24 o
   3   2   8       57.34       61.00      2.05 o
   4   2   8      119.79      127.02      3.63 o
   5   2   8       11.15       11.97      1.63 o
  -8   3   8       12.38       14.72      1.93 o
  -7   3   8       18.56       21.21      1.86 o
  -6   3   8       12.27        7.62      1.59 o
  -5   3   8       10.24        8.22      1.34 o
  -4   3   8       80.84       74.44      2.27 o
  -3   3   8       11.35       10.46      1.22 o
  -2   3   8       28.48       25.93      1.48 o
  -1   3   8      122.01      120.42      2.88 o
   0   3   8       31.17       32.47      1.08 o
   1   3   8       24.96       21.72      1.02 o
   2   3   8        9.78        6.96      1.29 o
   3   3   8       19.26       18.06      1.61 o
   4   3   8      126.43      123.13      3.74 o
   5   3   8        9.57        8.52      1.79 o
  -7   4   8        0.33       -1.34      2.33 o
  -6   4   8      119.89       95.69      2.89 o
  -5   4   8       60.99       54.36      2.07 o
  -4   4   8       29.26       26.12      1.63 o
  -3   4   8      114.58      101.45      2.85 o
  -2   4   8      711.87      695.83      8.37 o
  -1   4   8      101.87       99.46      2.66 o
   0   4   8       21.93       17.51      0.97 o
   1   4   8       19.38       14.69      2.36 o
   2   4   8       39.88       27.10      1.74 o
   3   4   8      125.28      126.70      3.69 o
   4   4   8       25.08       32.19      2.17 o
  -7   5   8       12.90       14.62      1.76 o
  -6   5   8        0.62        0.35      2.16 o
  -5   5   8       20.26       23.89      1.74 o
  -4   5   8       10.42        9.29      1.50 o
  -3   5   8      110.00      113.72      3.18 o
  -2   5   8      164.78      181.19      4.86 o
  -1   5   8       17.27       17.70      2.53 o
   0   5   8       49.34       53.10      1.42 o
   1   5   8       77.51       64.37      1.61 o
   2   5   8        9.80        7.00      1.48 o
   3   5   8       18.23       17.56      1.87 o
  -7   6   8       33.94       30.74      2.24 o
  -6   6   8       96.23       93.90      2.92 o
  -5   6   8       10.32       13.71      1.55 o
  -4   6   8       39.22       41.20      2.03 o
  -3   6   8       47.63       44.53      1.99 o
  -2   6   8       33.89       34.03      1.88 o
  -1   6   8        0.22        1.75      1.36 o
   0   6   8        2.03        1.67      1.47 o
   1   6   8        0.23        3.37      1.12 o
   2   6   8       33.21       32.99      2.04 o
  -6   7   8        4.36        0.94      2.49 o
  -5   7   8        7.36       10.03      1.65 o
  -4   7   8       12.04        9.63      1.64 o
  -3   7   8       18.35       17.89      1.77 o
  -2   7   8       16.71       12.88      1.71 o
  -1   7   8        8.31        8.91      1.12 o
   0   7   8        0.03        0.66      2.06 o
   1   7   8        1.23        4.16      1.25 o
  -4   8   8      110.15      116.23      3.48 o
  -3   8   8       20.92       22.11      2.01 o
  -2   8   8        0.15       -2.24      2.33 o
  -1   8   8        5.63        7.55      1.15 o
   1 -12   9        4.67        4.28      1.37 o
   2 -12   9        0.91        2.30      2.45 o
  -1 -11   9       27.90       31.79      1.83 o
   0 -11   9        5.67        6.92      1.07 o
   1 -11   9        5.12        2.27      1.62 o
   2 -11   9        1.75        4.69      1.30 o
   3 -11   9        4.45        4.90      1.57 o
   4 -11   9        9.58        8.24      1.71 o
  -3 -10   9       22.08       26.77      2.08 o
  -2 -10   9        8.11        8.80      1.65 o
  -1 -10   9        4.90        4.32      1.89 o
   0 -10   9        3.66        4.33      1.24 o
   1 -10   9        0.58        1.58      1.35 o
   2 -10   9        6.04        7.47      1.46 o
   3 -10   9        2.30        2.70      2.27 o
   4 -10   9       30.73       32.48      1.95 o
   5 -10   9        3.91        4.07      2.54 o
  -4  -9   9       12.25       11.96      1.73 o
  -3  -9   9        4.68        5.23      1.45 o
  -2  -9   9        3.29        4.40      2.29 o
  -1  -9   9        0.23        0.96      1.43 o
   0  -9   9      102.43       92.79      2.04 o
   1  -9   9        7.88        7.61      0.99 o
   2  -9   9        1.12        1.09      1.95 o
   3  -9   9      266.93      267.11      6.17 o
   4  -9   9        0.86        1.09      2.12 o
   5  -9   9        0.28       -0.47      2.18 o
   6  -9   9       23.70       21.24      1.97 o
  -4  -8   9        2.05        1.59      2.47 o
  -3  -8   9       39.29       39.95      2.03 o
  -2  -8   9       19.72       16.95      1.48 o
  -1  -8   9      235.99      223.45      3.74 o
   0  -8   9       34.54       33.18      1.19 o
   1  -8   9       21.88       27.06      1.13 o
   2  -8   9      182.48      197.95      5.07 o
   3  -8   9      160.02      157.50      4.04 o
   4  -8   9        0.62        3.46      1.96 o
   5  -8   9        0.24       -1.23      2.23 o
   6  -8   9       16.97       15.37      1.73 o
  -5  -7   9        1.89        3.29      2.15 o
  -4  -7   9        2.98        4.53      1.43 o
  -3  -7   9        5.83        5.55      1.35 o
  -2  -7   9        0.64        1.81      1.70 o
  -1  -7   9        7.62        9.40      0.87 o
   0  -7   9        0.05       -0.46      1.12 o
   1  -7   9      164.96      169.94      4.96 o
   2  -7   9      554.76      489.73      7.06 o
   3  -7   9      304.76      291.26      5.76 o
   4  -7   9       44.34       49.41      1.99 o
   5  -7   9       54.75       61.63      2.21 o
   6  -7   9       29.22       22.80      1.88 o
  -6  -6   9        0.68        1.33      2.54 o
  -5  -6   9       15.46       14.57      1.71 o
  -4  -6   9       59.99       56.41      2.19 o
  -3  -6   9        2.71        5.23      1.25 o
  -2  -6   9       12.89       12.84      1.26 o
  -1  -6   9       14.90        9.50      0.80 o
   0  -6   9        0.99        1.69      1.13 o
   1  -6   9        0.31        0.76      1.14 o
   2  -6   9       10.69       10.80      1.27 o
   3  -6   9       43.70       40.71      1.78 o
   4  -6   9       54.78       48.70      1.90 o
   5  -6   9        7.10        4.03      2.30 o
   6  -6   9       73.08       70.12      2.47 o
   7  -6   9        1.65        7.27      1.52 o
  -6  -5   9       24.90       22.33      1.89 o
  -5  -5   9        0.16        0.32      2.11 o
  -4  -5   9      341.97      331.16      6.32 o
  -3  -5   9       79.65       69.46      2.21 o
  -2  -5   9        6.50        4.89      1.06 o
  -1  -5   9        0.03       -1.03      1.21 o
   0  -5   9       25.54       25.84      1.42 o
   1  -5   9        1.70        1.01      1.05 o
   2  -5   9      150.79      152.40      3.82 o
   3  -5   9        0.72        0.16      1.62 o
   4  -5   9        0.06        1.52      1.17 o
   5  -5   9      106.03       86.23      2.61 o
   6  -5   9        1.25        0.81      2.30 o
   7  -5   9       24.34       29.83      2.05 o
  -7  -4   9        1.17       -1.34      2.62 o
  -6  -4   9        1.39       -2.33      2.42 o
  -5  -4   9       73.76       72.48      2.32 o
  -4  -4   9      174.16      154.31      4.39 o
  -3  -4   9      164.44      162.80      4.15 o
  -2  -4   9       50.17       42.31      1.55 o
  -1  -4   9        1.31        0.07      1.04 o
   0  -4   9       49.12       52.62      1.15 o
   1  -4   9      118.33      131.78      2.70 o
   2  -4   9      106.68      101.87      2.71 o
   3  -4   9       53.09       55.47      1.78 o
   4  -4   9       11.72       16.30      1.36 o
   5  -4   9       11.51       10.38      1.43 o
   6  -4   9        5.38        5.92      1.46 o
   7  -4   9       30.01       34.57      2.13 o
  -7  -3   9        3.36       -0.26      2.43 o
  -6  -3   9       10.46       12.11      1.58 o
  -5  -3   9       21.59       20.09      1.77 o
  -4  -3   9      180.94      187.60      4.50 o
  -3  -3   9       28.16       21.41      1.34 o
  -2  -3   9       34.36       36.41      1.43 o
  -1  -3   9      322.54      316.00      3.65 o
   0  -3   9      418.06      392.25      3.77 o
   1  -3   9       84.31       87.93      2.48 o
   2  -3   9        2.14        4.08      0.98 o
   3  -3   9       60.44       64.06      1.89 o
   4  -3   9        1.28        3.70      1.17 o
   5  -3   9       33.27       31.14      1.87 o
   6  -3   9        9.59        8.92      1.67 o
  -7  -2   9        1.98        0.12      2.52 o
  -6  -2   9       39.61       35.91      1.99 o
  -5  -2   9      749.50      740.58      9.10 o
  -4  -2   9       19.49       22.02      1.43 o
  -3  -2   9       40.78       46.10      1.54 o
  -2  -2   9       84.42       88.49      2.51 o
  -1  -2   9       18.25        7.75      0.73 o
   0  -2   9        1.37        1.01      0.96 o
   1  -2   9        0.53       -0.79      1.17 o
   2  -2   9      153.45      164.46      3.81 o
   3  -2   9       23.83       23.68      1.40 o
   4  -2   9       14.37       14.52      1.47 o
   5  -2   9        1.54       -0.21      2.23 o
   6  -2   9        0.07        0.49      2.05 o
  -7  -1   9        3.41        4.20      1.63 o
  -6  -1   9      379.18      381.18      7.18 o
  -5  -1   9      294.25      297.40      5.88 o
  -4  -1   9      124.80      116.78      3.09 o
  -3  -1   9      388.66      374.06      5.62 o
  -2  -1   9     1816.32     1843.55     11.66 o
  -1  -1   9       21.85       22.15      1.18 o
   0  -1   9      342.18      358.47      3.63 o
   1  -1   9      500.85      481.64      4.37 o
   2  -1   9        0.68        1.30      1.58 o
   3  -1   9        0.22        0.08      1.67 o
   4  -1   9       45.54       56.02      2.06 o
   5  -1   9       25.40       27.58      1.94 o
   6  -1   9       20.13       24.92      1.86 o
  -8   0   9       24.50       26.88      2.19 o
  -7   0   9        0.37       -1.06      2.31 o
  -6   0   9        0.02       -2.26      2.26 o
  -5   0   9        0.92        0.00      1.83 o
  -4   0   9        7.16        6.60      1.20 o
  -3   0   9      188.61      216.94      4.51 o
  -2   0   9       51.92       40.29      1.46 o
  -1   0   9        7.34        8.25      1.19 o
   0   0   9      102.12      111.11      2.27 o
   1   0   9      130.17      149.51      2.72 o
   2   0   9        6.51        6.31      1.07 o
   3   0   9      112.00      120.21      3.32 o
   4   0   9      659.67      671.76      9.11 o
   5   0   9       30.16       26.17      1.94 o
   6   0   9        0.41        1.21      2.39 o
  -8   1   9       43.50       50.84      2.46 o
  -7   1   9       28.81       28.09      2.01 o
  -6   1   9       94.21       89.52      2.76 o
  -5   1   9        5.68        3.55      2.06 o
  -4   1   9        1.59        2.73      1.67 o
  -3   1   9       43.83       44.29      1.59 o
  -2   1   9       59.92       54.74      1.66 o
  -1   1   9       45.55       41.48      1.69 o
   0   1   9        6.17        8.49      0.80 o
   1   1   9        4.02        5.37      0.75 o
   2   1   9        4.01        4.18      1.18 o
   3   1   9        8.43        8.13      1.30 o
   4   1   9       16.15       13.73      1.73 o
   5   1   9       70.63       73.55      2.58 o
  -7   2   9        1.93        1.55      2.32 o
  -6   2   9       16.17       21.13      1.69 o
  -5   2   9        1.01        1.41      1.95 o
  -4   2   9        5.79        5.95      1.27 o
  -3   2   9       67.06       74.18      2.34 o
  -2   2   9       10.84        8.26      1.14 o
  -1   2   9      123.31      122.64      2.41 o
   0   2   9       75.31       80.08      1.68 o
   1   2   9       25.70       27.62      1.10 o
   2   2   9       11.91       10.58      1.36 o
   3   2   9        0.00        1.34      2.06 o
   4   2   9       37.98       36.51      2.02 o
   5   2   9       32.75       37.61      2.20 o
  -7   3   9       29.47       30.23      2.12 o
  -6   3   9        3.26        2.65      2.42 o
  -5   3   9       90.21       81.16      2.42 o
  -4   3   9        0.11       -1.53      1.84 o
  -3   3   9       16.89       14.47      1.45 o
  -2   3   9       96.30       82.92      2.40 o
  -1   3   9       72.55       68.03      1.44 o
   0   3   9       55.02       52.85      2.13 o
   1   3   9        4.77        5.32      0.90 o
   2   3   9        8.22        8.15      1.43 o
   3   3   9       83.60       87.60      2.66 o
   4   3   9        0.01        0.26      2.31 o
  -7   4   9        4.48        2.05      2.42 o
  -6   4   9        0.78       -0.47      2.14 o
  -5   4   9       22.97       22.53      1.74 o
  -4   4   9        1.02        1.85      1.88 o
  -3   4   9       33.61       34.32      1.77 o
  -2   4   9       54.65       48.99      2.03 o
  -1   4   9       23.62       23.05      1.81 o
   0   4   9        0.52        1.73      1.32 o
   1   4   9        2.17       -0.65      1.51 o
   2   4   9       74.90       69.10      2.46 o
   3   4   9       51.51       53.30      2.35 o
  -7   5   9        2.11        1.88      2.43 o
  -6   5   9       12.29       17.74      1.82 o
  -5   5   9       35.36       32.24      1.95 o
  -4   5   9       13.35       12.13      1.60 o
  -3   5   9        8.83        9.53      1.55 o
  -2   5   9       56.87       57.62      2.15 o
  -1   5   9        0.05       -1.53      1.86 o
   0   5   9       17.56       16.71      2.56 o
   1   5   9       10.38       12.07      1.37 o
   2   5   9       15.14       16.71      1.81 o
  -6   6   9       31.26       41.55      2.24 o
  -5   6   9        2.51        1.97      2.36 o
  -4   6   9        0.30        1.28      1.96 o
  -3   6   9       26.26       25.98      1.92 o
  -2   6   9       45.33       48.36      2.13 o
  -1   6   9        1.58        0.68      2.02 o
   0   6   9        1.34        2.42      3.13 o
   1   6   9       11.17       12.25      1.46 o
  -5   7   9        8.60       11.03      1.70 o
  -4   7   9       13.92       14.33      1.73 o
  -3   7   9       39.19       44.84      2.26 o
  -2   7   9        0.64       -0.88      2.46 o
  -1   7   9        0.03       -0.19      1.58 o
   0   7   9        0.00       -0.45      1.68 o
  -1 -11  10        2.06        3.16      1.69 o
   0 -11  10        3.73        0.92      1.59 o
   1 -11  10        1.63        2.22      1.93 o
   2 -11  10        0.01        1.88      2.20 o
   3 -11  10       15.59       16.72      1.87 o
   4 -11  10       12.24       13.74      1.83 o
  -2 -10  10       13.03       12.41      1.74 o
  -1 -10  10        0.13       -0.55      1.81 o
   0 -10  10       39.41       32.88      2.63 o
   1 -10  10        0.41       -0.76      1.87 o
   2 -10  10       41.93       44.72      2.13 o
   3 -10  10        0.92        2.75      1.38 o
   4 -10  10        2.23        1.47      2.25 o
   5 -10  10        1.07        1.98      2.34 o
  -3  -9  10       34.44       36.89      2.05 o
  -2  -9  10        4.60        6.51      1.41 o
  -1  -9  10        1.01        0.79      1.85 o
   0  -9  10       56.09       57.77      2.70 o
   1  -9  10       24.93       22.79      1.67 o
   2  -9  10       12.40       13.23      1.55 o
   3  -9  10       44.44       43.20      2.10 o
   4  -9  10        3.13        4.22      2.17 o
   5  -9  10        0.02        1.24      2.22 o
   6  -9  10        2.61       -1.91      2.67 o
  -4  -8  10        0.43       -1.38      2.36 o
  -3  -8  10       10.69        9.22      1.63 o
  -2  -8  10        8.93        8.62      1.50 o
  -1  -8  10       11.44        7.23      1.46 o
   0  -8  10      116.65      108.24      2.38 o
   1  -8  10        3.82        3.84      1.04 o
   2  -8  10       10.78       11.60      1.47 o
   3  -8  10       17.04       16.94      1.65 o
   4  -8  10       17.53       19.21      1.71 o
   5  -8  10       24.36       26.37      1.88 o
   6  -8  10       24.04       25.77      2.11 o
  -5  -7  10        0.20        2.59      2.34 o
  -4  -7  10      120.16      129.90      3.65 o
  -3  -7  10      113.35      121.62      3.70 o
  -2  -7  10        0.21        0.94      1.87 o
  -1  -7  10      166.31      166.41      5.95 o
   0  -7  10        3.75        4.69      1.41 o
   1  -7  10       39.34       39.10      1.53 o
   2  -7  10       82.90       73.67      2.28 o
   3  -7  10      106.66      105.09      3.04 o
   4  -7  10       39.30       38.82      1.90 o
   5  -7  10        2.50        3.83      2.22 o
   6  -7  10        0.33        3.80      1.47 o
  -6  -6  10       15.43       16.93      1.91 o
  -5  -6  10       14.43       10.84      1.64 o
  -4  -6  10        8.53        9.27      1.46 o
  -3  -6  10       37.75       35.16      1.81 o
  -2  -6  10       17.30       17.79      1.38 o
  -1  -6  10        1.79        2.49      0.88 o
   0  -6  10      218.46      206.48      6.59 o
   1  -6  10       45.87       43.38      1.20 o
   2  -6  10     1268.90     1277.95     11.25 o
   3  -6  10        8.76        5.83      1.35 o
   4  -6  10       20.23       21.32      1.71 o
   5  -6  10       27.94       25.37      1.76 o
   6  -6  10       10.78       10.26      1.75 o
  -6  -5  10       26.88       27.42      2.00 o
  -5  -5  10        4.35        7.53      1.47 o
  -4  -5  10        7.25       12.31      1.47 o
  -3  -5  10        5.98        5.22      1.26 o
  -2  -5  10        4.99        3.03      1.73 o
  -1  -5  10       39.17       28.12      1.01 o
   0  -5  10      104.48      105.00      2.09 o
   1  -5  10      567.08      558.87     11.57 o
   2  -5  10       49.25       35.14      1.63 o
   3  -5  10       16.35       10.98      1.37 o
   4  -5  10       99.43       95.11      2.90 o
   5  -5  10       78.93       74.12      2.44 o
   6  -5  10        3.24        4.22      1.56 o
  -6  -4  10       18.41       17.90      1.81 o
  -5  -4  10       21.53       22.19      1.73 o
  -4  -4  10       88.69       92.32      2.84 o
  -3  -4  10        1.33        2.87      1.07 o
  -2  -4  10       19.52       20.75      1.29 o
  -1  -4  10       21.61       19.87      1.15 o
   0  -4  10       54.85       49.27      1.54 o
   1  -4  10      247.73      242.84      5.48 o
   2  -4  10        9.25        8.53      1.15 o
   3  -4  10       13.27        8.47      1.33 o
   4  -4  10       43.61       39.71      1.89 o
   5  -4  10        0.02        0.54      2.14 o
   6  -4  10        2.34        1.37      2.44 o
  -7  -3  10        5.63        8.85      1.68 o
  -6  -3  10       13.83       11.97      1.68 o
  -5  -3  10       41.35       43.31      1.98 o
  -4  -3  10        7.96        8.10      1.36 o
  -3  -3  10       87.57       89.29      2.54 o
  -2  -3  10       11.71       16.56      1.20 o
  -1  -3  10        4.95        7.64      0.84 o
   0  -3  10      216.25      201.07      3.01 o
   1  -3  10       51.43       53.42      1.20 o
   2  -3  10       20.19       29.41      1.45 o
   3  -3  10        1.94        2.37      1.84 o
   4  -3  10        1.69        4.03      1.32 o
   5  -3  10        0.18        0.00      2.23 o
   6  -3  10       10.69        8.21      1.73 o
  -7  -2  10        2.23        4.58      2.43 o
  -6  -2  10       48.83       53.71      2.32 o
  -5  -2  10       79.11       72.78      2.37 o
  -4  -2  10       56.59       57.48      1.93 o
  -3  -2  10       30.08       33.87      1.51 o
  -2  -2  10        1.11       -0.85      1.67 o
  -1  -2  10       33.53       36.76      1.04 o
   0  -2  10        0.29       -0.35      2.02 o
   1  -2  10      373.90      347.11      3.95 o
   2  -2  10      108.88      109.39      3.04 o
   3  -2  10        0.87        0.87      1.76 o
   4  -2  10       54.97       59.70      2.10 o
   5  -2  10       77.69       85.24      2.66 o
   6  -2  10       19.30       23.96      1.94 o
  -7  -1  10        0.17        2.74      2.22 o
  -6  -1  10      191.22      199.36      5.49 o
  -5  -1  10       40.59       40.38      1.94 o
  -4  -1  10       10.61        9.86      1.31 o
  -3  -1  10       28.21       23.09      1.39 o
  -2  -1  10       29.06       28.82      1.46 o
  -1  -1  10        2.06        0.71      1.21 o
   0  -1  10       35.12       34.50      1.03 o
   1  -1  10      106.43      105.78      2.04 o
   2  -1  10        6.18        6.26      1.20 o
   3  -1  10        0.84        2.72      1.78 o
   4  -1  10      286.94      303.06      6.47 o
   5  -1  10       65.12       61.06      2.31 o
   6  -1  10        2.78       -1.91      2.43 o
  -7   0  10        2.35        1.60      2.45 o
  -6   0  10      269.24      271.52      6.46 o
  -5   0  10        0.44        3.16      1.87 o
  -4   0  10       42.89       31.95      1.64 o
  -3   0  10      151.00      157.22      4.14 o
  -2   0  10       28.35       28.63      1.45 o
  -1   0  10       83.61       85.78      1.86 o
   0   0  10       44.66       39.25      1.11 o
   1   0  10        1.46        2.12      1.16 o
   2   0  10       14.03       13.00      1.29 o
   3   0  10        2.82        4.49      1.27 o
   4   0  10        9.82        8.43      1.50 o
   5   0  10        0.02       -2.29      2.29 o
  -7   1  10        3.54        4.66      1.55 o
  -6   1  10       19.00       19.11      1.79 o
  -5   1  10        0.23        0.78      2.02 o
  -4   1  10       58.75       56.79      1.97 o
  -3   1  10       47.46       39.42      1.69 o
  -2   1  10        0.01       -0.31      1.56 o
  -1   1  10      237.50      253.26      6.98 o
   0   1  10       70.07       62.29      1.31 o
   1   1  10        0.95        0.00      1.23 o
   2   1  10        0.43       -0.65      1.88 o
   3   1  10        5.89        2.90      2.10 o
   4   1  10       35.05       39.40      2.09 o
   5   1  10        0.04        2.14      2.16 o
  -7   2  10        0.17       -2.49      2.49 o
  -6   2  10       29.26       27.70      2.00 o
  -5   2  10      117.53      111.78      3.24 o
  -4   2  10        9.35       10.27      1.38 o
  -3   2  10       65.79       66.41      2.08 o
  -2   2  10       57.58       51.43      1.91 o
  -1   2  10       64.91       61.88      1.40 o
   0   2  10       42.40       40.21      2.77 o
   1   2  10       23.79       24.64      1.16 o
   2   2  10       29.69       23.83      1.65 o
   3   2  10        1.15       -0.33      2.19 o
   4   2  10        1.03        0.76      2.15 o
  -7   3  10       20.08       19.59      1.88 o
  -6   3  10       23.27       20.10      1.83 o
  -5   3  10        9.84       11.37      1.63 o
  -4   3  10        1.05        1.87      2.10 o
  -3   3  10       89.34       85.56      2.55 o
  -2   3  10      252.47      265.65      5.78 o
  -1   3  10        0.00        1.24      1.21 o
   0   3  10       42.90       43.80      2.62 o
   1   3  10       49.63       49.56      1.77 o
   2   3  10       14.03       14.07      1.64 o
   3   3  10       19.39       21.82      1.87 o
  -7   4  10        4.35        4.59      2.35 o
  -6   4  10        3.09        4.51      1.45 o
  -5   4  10        0.84        1.26      1.44 o
  -4   4  10        0.18        0.95      1.97 o
  -3   4  10       14.41       13.75      1.53 o
  -2   4  10       18.07       15.80      1.65 o
  -1   4  10       89.27       93.33      2.74 o
   0   4  10       97.76      100.07      5.57 o
   1   4  10       71.13       63.10      1.68 o
   2   4  10       16.50       14.77      1.79 o
   3   4  10       21.14       23.81      2.06 o
  -6   5  10        5.85        5.18      1.79 o
  -5   5  10       10.11       12.17      1.71 o
  -4   5  10        6.29        6.60      1.49 o
  -3   5  10       50.74       50.84      2.19 o
  -2   5  10        6.36        9.92      1.43 o
  -1   5  10        2.06        1.49      1.16 o
   0   5  10        0.80        0.68      1.52 o
   1   5  10        0.60        0.56      1.58 o
   2   5  10        0.95        0.68      2.41 o
  -5   6  10        3.71        2.76      2.56 o
  -4   6  10        9.38        7.80      1.67 o
  -3   6  10       11.79        9.99      1.67 o
  -2   6  10        6.83        6.47      1.57 o
  -1   6  10        0.17       -0.18      1.50 o
   0   6  10        5.03        5.43      1.33 o
  -3   7  10        0.97        0.41      2.38 o
  -2   7  10       21.00       30.78      2.03 o
  -1 -11  11        3.10        4.60      1.36 o
   0 -11  11        1.39       -1.77      1.77 o
   1 -11  11        1.50       -1.13      1.72 o
   2 -11  11       19.72       22.70      1.91 o
   3 -11  11       33.74       37.55      2.18 o
  -2 -10  11        0.05       -1.19      2.34 o
  -1 -10  11        4.12        5.16      1.41 o
   0 -10  11        7.30        7.06      1.77 o
   1 -10  11       13.41       12.48      2.03 o
   2 -10  11        5.42        2.83      2.14 o
   3 -10  11        2.39       -0.24      2.43 o
   4 -10  11        0.72        0.51      2.34 o
  -3  -9  11        0.78        0.26      2.38 o
  -2  -9  11        0.23       -0.60      2.20 o
  -1  -9  11        5.79        5.43      1.25 o
   0  -9  11       16.33       13.04      1.06 o
   1  -9  11       11.11       14.33      1.43 o
   2  -9  11       13.36       12.59      1.58 o
   3  -9  11       14.66       13.90      1.70 o
   4  -9  11        0.73        0.84      2.18 o
   5  -9  11        4.06        6.34      1.58 o
  -4  -8  11        3.49        5.14      1.58 o
  -3  -8  11       20.06       19.40      1.77 o
  -2  -8  11       38.55       41.52      2.06 o
  -1  -8  11       15.14       10.00      1.48 o
   0  -8  11        7.04        7.62      1.55 o
   1  -8  11       20.87       21.65      1.15 o
   2  -8  11       54.84       62.42      2.17 o
   3  -8  11        0.02        0.84      2.05 o
   4  -8  11        0.03        0.45      2.01 o
   5  -8  11        1.45        0.99      2.23 o
  -5  -7  11       20.71       20.46      1.95 o
  -4  -7  11        0.08        0.12      2.18 o
  -3  -7  11        8.94        5.00      1.47 o
  -2  -7  11        0.01       -1.09      2.04 o
  -1  -7  11       16.48       10.05      0.99 o
   0  -7  11       47.09       50.13      1.33 o
   1  -7  11       90.03       88.62      1.86 o
   2  -7  11       47.09       48.71      1.99 o
   3  -7  11       53.35       47.19      2.03 o
   4  -7  11        0.74        2.70      1.97 o
   5  -7  11        5.76        7.32      1.49 o
   6  -7  11       10.36        7.90      1.73 o
  -5  -6  11       10.37       12.88      1.63 o
  -4  -6  11       22.50       18.38      1.72 o
  -3  -6  11       12.67        5.52      1.46 o
  -2  -6  11       41.66       32.02      1.67 o
  -1  -6  11       13.08       13.10      0.95 o
   0  -6  11      115.71       98.71      2.05 o
   1  -6  11        0.18        0.68      1.21 o
   2  -6  11       29.84       34.00      1.79 o
   3  -6  11        0.79        2.38      1.97 o
   4  -6  11       64.60       63.57      2.31 o
   5  -6  11        0.01        0.94      2.09 o
   6  -6  11        0.15        0.39      2.24 o
  -6  -5  11       10.66       10.08      1.83 o
  -5  -5  11       68.09       70.64      2.55 o
  -4  -5  11        9.92       11.50      1.53 o
  -3  -5  11        0.06        2.50      1.78 o
  -2  -5  11        2.23        0.09      1.94 o
  -1  -5  11       43.70       32.61      1.11 o
   0  -5  11      211.04      187.92      3.20 o
   1  -5  11      163.25      152.81      2.97 o
   2  -5  11      237.67      244.52      5.34 o
   3  -5  11        6.75        9.94      1.34 o
   4  -5  11        5.04        6.70      1.40 o
   5  -5  11        0.00       -2.31      2.31 o
   6  -5  11        0.07        2.49      2.30 o
  -6  -4  11        2.79        4.14      2.45 o
  -5  -4  11       79.83       88.72      2.78 o
  -4  -4  11        8.16       12.32      1.50 o
  -3  -4  11        0.31       -0.70      1.87 o
  -2  -4  11      120.96      134.16      3.92 o
  -1  -4  11       29.85       31.75      1.11 o
   0  -4  11      140.66      137.39      2.72 o
   1  -4  11       22.04       24.33      1.05 o
   2  -4  11      108.71      115.96      3.34 o
   3  -4  11       58.43       63.04      2.02 o
   4  -4  11        8.39        6.91      1.44 o
   5  -4  11       99.47      101.44      3.16 o
   6  -4  11        1.78       -2.26      2.48 o
  -6  -3  11       20.78       19.34      2.03 o
  -5  -3  11      169.02      168.52      4.43 o
  -4  -3  11      226.75      225.00      5.31 o
  -3  -3  11        0.14       -0.34      1.79 o
  -2  -3  11       18.24       16.53      1.37 o
  -1  -3  11        1.31        5.18      0.84 o
   0  -3  11        0.91        2.32      0.98 o
   1  -3  11      179.55      180.81      3.12 o
   2  -3  11       12.79        8.59      1.40 o
   3  -3  11        0.01       -1.93      1.93 o
   4  -3  11       86.22       77.33      2.38 o
   5  -3  11       55.69       56.11      2.38 o
   6  -3  11        1.33        2.44      2.35 o
  -7  -2  11        9.61        6.25      1.70 o
  -6  -2  11        3.52        4.10      2.55 o
  -5  -2  11       70.21       59.69      2.31 o
  -4  -2  11       19.82       17.47      1.54 o
  -3  -2  11       46.82       49.63      1.83 o
  -2  -2  11       13.65       19.12      1.39 o
  -1  -2  11       66.23       53.07      1.24 o
   0  -2  11       28.23       25.96      1.00 o
   1  -2  11       60.42       62.75      1.41 o
   2  -2  11       17.48       18.71      1.46 o
   3  -2  11        0.00        0.67      1.82 o
   4  -2  11       18.46       13.54      1.65 o
   5  -2  11       26.00       23.04      1.96 o
  -7  -1  11       21.66       20.28      1.97 o
  -6  -1  11       14.77       13.06      1.89 o
  -5  -1  11      247.66      257.84      5.90 o
  -4  -1  11        3.45        2.56      1.85 o
  -3  -1  11        0.66       -1.09      1.70 o
  -2  -1  11      101.51      105.10      3.04 o
  -1  -1  11       36.96       36.58      1.83 o
   0  -1  11        7.53        6.62      0.81 o
   1  -1  11       10.24       10.06      0.89 o
   2  -1  11        3.99        5.65      1.23 o
   3  -1  11        2.96        1.20      2.02 o
   4  -1  11       11.55       12.85      1.57 o
   5  -1  11        0.27        1.41      2.30 o
  -7   0  11       41.01       36.46      2.23 o
  -6   0  11      149.22      151.07      4.53 o
  -5   0  11        0.33       -2.18      2.18 o
  -4   0  11        4.03        5.13      1.30 o
  -3   0  11       22.39       18.03      1.44 o
  -2   0  11       14.11       19.64      1.38 o
  -1   0  11       47.75       49.41      1.24 o
   0   0  11       40.08       35.68      1.41 o
   1   0  11      133.20      127.08      4.33 o
   2   0  11       24.97       23.48      1.64 o
   3   0  11        1.20        2.32      1.86 o
   4   0  11        1.71        4.43      1.46 o
   5   0  11        9.94       10.29      1.83 o
  -7   1  11        2.29       -0.26      2.54 o
  -6   1  11       21.07       16.36      1.87 o
  -5   1  11       19.74       19.41      1.67 o
  -4   1  11       75.93       71.25      2.27 o
  -3   1  11      135.67      138.06      3.69 o
  -2   1  11       19.90       17.76      1.37 o
  -1   1  11       17.17       16.31      0.99 o
   0   1  11        3.26        3.02      2.21 o
   1   1  11       13.15       13.13      1.04 o
   2   1  11        1.07        3.52      1.33 o
   3   1  11       34.31       35.19      1.91 o
   4   1  11        2.07        2.67      2.30 o
  -7   2  11        8.19        3.98      2.74 o
  -6   2  11       55.12       47.85      2.31 o
  -5   2  11       45.98       46.02      2.16 o
  -4   2  11       33.38       25.84      1.79 o
  -3   2  11       11.47       13.37      1.48 o
  -2   2  11      342.77      339.22      6.44 o
  -1   2  11       31.75       33.96      1.23 o
   0   2  11        2.13        0.88      1.09 o
   1   2  11        0.39       -1.80      2.61 o
   2   2  11        2.70        0.22      2.19 o
   3   2  11        1.54        0.12      2.18 o
  -6   3  11        8.72        9.29      1.67 o
  -5   3  11        0.06        2.06      2.08 o
  -4   3  11       17.32       18.81      1.71 o
  -3   3  11      175.80      169.89      4.88 o
  -2   3  11      296.06      316.22      6.53 o
  -1   3  11        0.02       -1.41      1.41 o
   0   3  11        0.28        1.83      1.37 o
   1   3  11       48.50       44.36      1.86 o
   2   3  11       47.75       48.66      2.18 o
   3   3  11        0.26       -0.93      2.34 o
  -6   4  11       13.40       13.34      1.81 o
  -5   4  11        0.33        3.29      2.12 o
  -4   4  11       15.14       18.88      1.69 o
  -3   4  11        0.01        1.11      2.08 o
  -2   4  11       22.34       22.54      1.77 o
  -1   4  11       12.31       16.39      1.13 o
   0   4  11        0.55        1.26      1.44 o
   1   4  11        4.09        4.67      1.24 o
   2   4  11        0.28       -1.06      2.39 o
  -5   5  11        0.94       -1.83      2.45 o
  -4   5  11       23.37       25.60      1.96 o
  -3   5  11        4.47        2.66      2.40 o
  -2   5  11        0.86        2.90      2.05 o
  -1   5  11       57.92       67.10      2.34 o
   0   5  11        0.00       -1.63      1.63 o
   1   5  11        1.56        4.05      1.80 o
  -4   6  11        7.90       12.34      1.71 o
  -3   6  11        0.10       -2.48      2.48 o
  -2   6  11        1.57       -1.06      2.49 o
  -1   6  11        4.53        4.36      1.57 o
   0 -11  12        0.84       -1.37      1.71 o
   1 -11  12        0.76        1.25      1.62 o
   2 -11  12        7.73        4.60      1.52 o
  -2 -10  12        2.41        3.41      2.41 o
  -1 -10  12       18.95       17.61      1.33 o
   0 -10  12        5.90        6.60      1.05 o
   1 -10  12        3.29        6.87      2.38 o
   2 -10  12        6.12        5.50      1.59 o
   3 -10  12        9.26        7.52      1.69 o
   4 -10  12       19.48       22.31      1.87 o
  -3  -9  12        6.58        8.92      1.68 o
  -2  -9  12        4.17        3.69      1.56 o
  -1  -9  12        4.00        7.27      1.95 o
   0  -9  12       14.22       11.92      1.11 o
   1  -9  12       19.94       24.64      1.27 o
   2  -9  12       19.72       20.33      1.73 o
   3  -9  12       10.90        8.45      1.65 o
   4  -9  12        7.60        6.75      1.59 o
  -4  -8  12        0.10       -0.13      2.42 o
  -3  -8  12        0.65       -0.12      2.22 o
  -2  -8  12        1.45        1.49      2.08 o
  -1  -8  12       60.86       51.60      1.51 o
   0  -8  12        0.22       -0.63      1.39 o
   1  -8  12       24.70       25.62      1.26 o
   2  -8  12        2.89        3.20      2.31 o
   3  -8  12        0.19       -2.01      2.19 o
   4  -8  12       25.14       26.21      1.85 o
   5  -8  12        2.32        4.26      1.56 o
  -4  -7  12        4.56        3.09      2.46 o
  -3  -7  12        0.84        0.11      2.26 o
  -2  -7  12       25.47       18.80      1.79 o
  -1  -7  12        1.88        3.02      1.10 o
   0  -7  12       18.36       17.56      1.09 o
   1  -7  12       64.47       60.94      1.54 o
   2  -7  12       19.66       14.71      1.58 o
   3  -7  12       11.69       11.97      1.62 o
   4  -7  12       10.55       12.31      1.70 o
   5  -7  12        0.10        2.92      2.01 o
  -5  -6  12       12.72       13.90      1.88 o
  -4  -6  12       26.72       26.06      1.88 o
  -3  -6  12        1.69        3.46      2.03 o
  -2  -6  12        2.77        1.86      2.05 o
  -1  -6  12       66.19       56.70      1.43 o
   0  -6  12        1.48        2.17      1.29 o
   1  -6  12       47.68       43.50      1.34 o
   2  -6  12      116.02      111.91      3.12 o
   3  -6  12        3.30        3.93      1.46 o
   4  -6  12        0.79       -2.12      2.12 o
   5  -6  12        0.35       -1.00      2.37 o
  -6  -5  12        4.12        3.98      2.44 o
  -5  -5  12        7.91        8.95      1.64 o
  -4  -5  12        0.96        0.87      2.09 o
  -3  -5  12        1.97        1.68      2.00 o
  -2  -5  12      270.98      250.30      5.62 o
  -1  -5  12       20.02       15.38      1.01 o
   0  -5  12       13.79       14.29      0.99 o
   1  -5  12      156.87      145.94      2.89 o
   2  -5  12       12.35        7.62      1.45 o
   3  -5  12       13.24       10.99      1.55 o
   4  -5  12       15.07       17.61      1.56 o
   5  -5  12        0.00       -2.41      2.41 o
  -6  -4  12       38.73       40.32      2.29 o
  -5  -4  12       49.01       46.89      2.26 o
  -4  -4  12       27.86       31.66      1.90 o
  -3  -4  12        1.80        3.12      1.92 o
  -2  -4  12        2.30        3.38      1.80 o
  -1  -4  12       29.87       28.84      1.15 o
   0  -4  12        5.13        5.08      0.85 o
   1  -4  12      485.35      489.24      5.23 o
   2  -4  12       54.85       53.17      2.00 o
   3  -4  12        3.93        1.41      2.08 o
   4  -4  12       28.47       24.15      1.79 o
   5  -4  12       30.72       31.90      2.05 o
  -6  -3  12       74.62       71.99      2.68 o
  -5  -3  12       26.44       22.55      1.79 o
  -4  -3  12       57.37       54.22      2.11 o
  -3  -3  12        4.92        5.20      1.27 o
  -2  -3  12       45.49       47.75      1.82 o
  -1  -3  12       19.95       18.02      1.01 o
   0  -3  12       16.54       17.05      0.98 o
   1  -3  12       64.12       59.28      1.70 o
   2  -3  12        1.19       -0.75      1.85 o
   3  -3  12       56.93       65.75      2.18 o
   4  -3  12        0.72       -1.70      2.28 o
   5  -3  12       21.01       18.26      1.82 o
  -6  -2  12       36.66       30.98      2.20 o
  -5  -2  12        4.68        2.97      2.18 o
  -4  -2  12        1.23       -0.50      1.93 o
  -3  -2  12       10.63        8.07      1.34 o
  -2  -2  12      196.47      181.46      4.67 o
  -1  -2  12        0.15       -0.44      2.10 o
   0  -2  12        3.69        2.28      1.32 o
   1  -2  12       29.86       31.06      2.01 o
   2  -2  12       72.70       72.19      2.27 o
   3  -2  12        5.43        3.96      1.38 o
   4  -2  12      133.73      138.81      4.18 o
   5  -2  12        6.04        4.49      2.62 o
  -6  -1  12      129.52      121.00      3.51 o
  -5  -1  12        0.30       -0.88      2.32 o
  -4  -1  12       61.82       66.59      2.25 o
  -3  -1  12       13.77       13.46      1.45 o
  -2  -1  12        8.62        8.53      1.19 o
  -1  -1  12       62.73       54.41      1.34 o
   0  -1  12       18.97       24.23      1.14 o
   1  -1  12       25.67       33.16      1.20 o
   2  -1  12       42.91       53.62      1.99 o
   3  -1  12        8.02        8.41      1.46 o
   4  -1  12       77.84       74.46      2.55 o
  -6   0  12      147.94      147.71      4.54 o
  -5   0  12       12.90       13.93      1.57 o
  -4   0  12        1.78        2.12      2.02 o
  -3   0  12       94.95       84.60      2.61 o
  -2   0  12       28.45       25.38      1.61 o
  -1   0  12       37.70       43.35      3.04 o
   0   0  12        4.26        3.32      1.04 o
   1   0  12       46.61       46.47      1.37 o
   2   0  12       10.94       10.74      1.58 o
   3   0  12        4.88        7.48      1.48 o
   4   0  12        7.84       12.60      1.72 o
  -6   1  12        6.45        6.26      1.59 o
  -5   1  12       12.18       14.08      1.58 o
  -4   1  12        0.06        2.71      1.92 o
  -3   1  12        0.85        2.26      2.06 o
  -2   1  12        8.94        3.46      2.32 o
  -1   1  12      129.13      142.88      2.73 o
   0   1  12        4.68        4.38      1.13 o
   1   1  12       23.01       25.71      2.67 o
   2   1  12        0.31       -2.24      2.24 o
   3   1  12        2.27       -2.10      2.32 o
  -6   2  12        5.55        7.66      1.73 o
  -5   2  12        9.38        9.78      1.56 o
  -4   2  12       12.25       12.09      1.55 o
  -3   2  12        9.74       10.07      1.54 o
  -2   2  12      351.51      375.59      7.11 o
  -1   2  12       35.29       36.90      1.36 o
   0   2  12        8.92        9.18      1.04 o
   1   2  12       16.36       15.64      1.30 o
   2   2  12       31.77       28.49      2.06 o
   3   2  12        7.63        7.46      1.65 o
  -6   3  12        0.00        2.01      2.35 o
  -5   3  12       24.95       24.06      1.95 o
  -4   3  12        5.81        3.72      2.19 o
  -3   3  12        1.07        3.13      2.10 o
  -2   3  12        1.47       -1.22      2.22 o
  -1   3  12        0.74       -1.68      2.08 o
   0   3  12       19.77       20.24      1.24 o
   1   3  12        0.21       -0.13      1.55 o
   2   3  12        1.90        2.78      2.35 o
  -5   4  12        8.58        9.79      1.84 o
  -4   4  12        1.05        2.36      2.15 o
  -3   4  12        0.63       -2.34      2.34 o
  -2   4  12       60.53       68.46      2.51 o
  -1   4  12       10.46        9.89      1.14 o
   0   4  12       24.41       29.26      2.07 o
   1   4  12        4.65        4.56      1.32 o
  -4   5  12        0.69        2.82      2.36 o
  -3   5  12        0.49       -1.70      2.42 o
  -2   5  12        1.85        0.53      2.40 o
  -1   5  12        0.84        1.79      1.72 o
  -1 -10  13        0.70        1.53      1.22 o
   0 -10  13       15.92       16.60      1.30 o
   1 -10  13        0.01        1.92      2.04 o
   2 -10  13       10.44       10.89      1.72 o
   3 -10  13        1.14       -2.40      2.47 o
  -2  -9  13        1.81        3.77      2.16 o
  -1  -9  13       22.82       23.16      1.84 o
   0  -9  13        0.19        0.17      1.46 o
   1  -9  13       13.67       14.12      1.67 o
   2  -9  13        5.05        0.00      2.31 o
   3  -9  13        3.63        3.18      1.59 o
   4  -9  13        7.96        7.53      1.68 o
  -3  -8  13       40.03       38.21      2.16 o
  -2  -8  13       12.12       13.77      1.56 o
  -1  -8  13        0.01        0.00      1.48 o
   0  -8  13       14.47       13.09      1.10 o
   1  -8  13        0.28        0.89      2.00 o
   2  -8  13       64.19       69.58      2.40 o
   3  -8  13       23.57       27.33      1.87 o
   4  -8  13        4.41        4.92      1.57 o
  -4  -7  13        5.32        3.75      2.41 o
  -3  -7  13        0.01        1.78      2.20 o
  -2  -7  13       49.02       44.30      2.14 o
  -1  -7  13       67.14       57.96      2.65 o
   0  -7  13       40.11       40.70      1.39 o
   1  -7  13       59.23       57.12      1.58 o
   2  -7  13       10.90       12.95      1.44 o
   3  -7  13       33.02       32.85      1.92 o
   4  -7  13        6.64        8.14      1.66 o
   5  -7  13        2.49        3.65      2.47 o
  -5  -6  13        2.13        1.35      2.56 o
  -4  -6  13       16.90       17.38      1.85 o
  -3  -6  13       57.79       61.14      2.29 o
  -2  -6  13       15.57       13.76      1.57 o
  -1  -6  13        2.06        4.82      1.22 o
   0  -6  13        6.39        9.04      0.97 o
   1  -6  13      105.66      110.01      2.28 o
   2  -6  13        0.00        1.05      1.86 o
   3  -6  13        0.25        2.00      2.02 o
   4  -6  13       10.77        9.79      1.59 o
   5  -6  13       16.79       20.80      1.93 o
  -5  -5  13       21.37       23.89      1.96 o
  -4  -5  13       14.80       16.81      1.67 o
  -3  -5  13        9.34       11.94      1.59 o
  -2  -5  13       92.04       84.14      2.52 o
  -1  -5  13       33.36       26.48      1.82 o
   0  -5  13        2.71        1.42      1.41 o
   1  -5  13      182.50      172.55      6.26 o
   2  -5  13       12.53       12.31      1.51 o
   3  -5  13        1.02       -0.22      2.08 o
   4  -5  13        0.00        4.20      2.14 o
   5  -5  13        2.06        2.94      2.37 o
  -5  -4  13       39.08       44.71      2.31 o
  -4  -4  13        1.26       -1.11      2.27 o
  -3  -4  13       93.81       92.29      2.75 o
  -2  -4  13       97.60       97.56      3.02 o
  -1  -4  13        0.02       -0.53      1.32 o
   0  -4  13      227.32      223.80      3.77 o
   1  -4  13      172.19      169.33      4.74 o
   2  -4  13        6.45        7.16      1.46 o
   3  -4  13        2.44        2.52      2.15 o
   4  -4  13       10.55       12.21      1.62 o
   5  -4  13       11.23       13.23      1.90 o
  -6  -3  13        3.54        2.81      2.56 o
  -5  -3  13        7.79       10.59      1.55 o
  -4  -3  13        2.11       -2.30      2.30 o
  -3  -3  13       18.06       17.56      1.70 o
  -2  -3  13       91.79       94.87      2.89 o
  -1  -3  13       25.88       22.76      1.08 o
   0  -3  13      164.95      160.11      3.26 o
   1  -3  13       18.52       24.03      1.19 o
   2  -3  13        3.30        0.82      1.97 o
   3  -3  13        5.90        9.18      1.45 o
   4  -3  13       39.29       44.95      2.24 o
  -6  -2  13       51.94       58.41      2.44 o
  -5  -2  13       26.40       25.20      1.90 o
  -4  -2  13        3.18        3.44      2.21 o
  -3  -2  13        8.39        3.78      2.26 o
  -2  -2  13       36.24       39.52      1.94 o
  -1  -2  13       21.03       19.60      1.09 o
   0  -2  13       12.79       15.37      1.04 o
   1  -2  13        2.40       -0.01      1.42 o
   2  -2  13        4.28        0.53      1.97 o
   3  -2  13        0.04       -2.19      2.19 o
   4  -2  13       21.92       25.87      1.94 o
  -6  -1  13        0.30       -0.39      2.50 o
  -5  -1  13       51.43       57.85      2.34 o
  -4  -1  13        3.56        1.84      2.13 o
  -3  -1  13       35.34       35.12      1.82 o
  -2  -1  13        0.10        1.26      1.84 o
  -1  -1  13       83.66       98.37      3.28 o
   0  -1  13      120.93      113.97      2.56 o
   1  -1  13        1.49        3.38      1.44 o
   2  -1  13        0.10        0.00      1.99 o
   3  -1  13       30.34       32.08      1.93 o
   4  -1  13        4.99        4.25      2.46 o
  -6   0  13        1.87        0.92      2.72 o
  -5   0  13        1.27       -2.14      2.40 o
  -4   0  13        0.52       -1.97      2.06 o
  -3   0  13        1.26        3.00      2.04 o
  -2   0  13       17.12       19.16      1.65 o
  -1   0  13       15.89       18.70      1.10 o
   0   0  13        1.00        0.85      1.43 o
   1   0  13       48.53       57.34      2.75 o
   2   0  13        4.52        4.89      1.50 o
   3   0  13        8.57        8.17      1.59 o
  -6   1  13        4.54        2.13      2.79 o
  -5   1  13        4.86        4.52      2.45 o
  -4   1  13        1.91        1.93      2.06 o
  -3   1  13        1.08        1.51      2.07 o
  -2   1  13       17.08       18.51      1.77 o
  -1   1  13       21.10       26.94      1.37 o
   0   1  13       19.93       22.73      1.19 o
   1   1  13        1.17        1.73      1.16 o
   2   1  13        0.99        3.03      1.45 o
   3   1  13        0.31       -1.21      2.32 o
  -5   2  13        0.70        0.00      2.28 o
  -4   2  13       11.37       11.88      1.65 o
  -3   2  13        5.98        6.32      1.52 o
  -2   2  13       17.07       15.68      1.64 o
  -1   2  13       26.91       30.47      1.32 o
   0   2  13        0.51        2.12      1.46 o
   1   2  13        2.46        2.72      2.73 o
   2   2  13        0.70       -0.27      2.35 o
  -5   3  13       53.80       62.26      2.69 o
  -4   3  13       43.80       45.63      2.37 o
  -3   3  13        1.79        5.07      1.47 o
  -2   3  13       13.48       15.50      1.76 o
  -1   3  13        7.99       10.74      1.18 o
   0   3  13       11.59       11.68      1.62 o
   1   3  13        6.93        8.57      1.16 o
  -4   4  13        0.44        2.96      2.35 o
  -3   4  13        0.75        2.37      1.50 o
  -2   4  13        0.23       -2.09      2.43 o
  -1   4  13        0.01       -0.45      1.55 o
   0 -10  14        6.73        9.23      1.17 o
   1 -10  14        3.40        1.55      1.66 o
   2 -10  14       45.78       53.53      2.51 o
  -2  -9  14        9.16        8.35      1.82 o
  -1  -9  14        0.00       -1.66      1.66 o
   0  -9  14       22.21       21.64      1.54 o
   1  -9  14       25.44       28.55      1.43 o
   2  -9  14       32.85       32.88      2.11 o
   3  -9  14       20.67       22.78      1.99 o
  -3  -8  14        0.03        3.46      2.38 o
  -2  -8  14        0.99        3.43      2.19 o
  -1  -8  14        0.00       -1.58      1.58 o
   0  -8  14       12.19        6.16      1.30 o
   1  -8  14       40.51       38.26      1.49 o
   2  -8  14        8.18        6.00      1.52 o
   3  -8  14        5.75        5.02      1.59 o
   4  -8  14        2.67        2.31      2.61 o
  -4  -7  14        1.22       -2.67      2.67 o
  -3  -7  14       14.28       14.64      1.82 o
  -2  -7  14        0.88       -0.12      2.18 o
  -1  -7  14        0.32       -0.09      3.37 o
   0  -7  14        0.48        0.38      1.44 o
   1  -7  14        0.39        1.48      1.76 o
   2  -7  14        3.62        0.82      2.34 o
   3  -7  14        0.87        2.21      2.23 o
   4  -7  14        8.88        9.45      1.67 o
  -4  -6  14       13.58       13.57      1.79 o
  -3  -6  14        3.20        1.90      2.28 o
  -2  -6  14        3.46        2.14      2.29 o
  -1  -6  14       23.53       26.63      1.27 o
   0  -6  14        5.98        4.04      1.16 o
   1  -6  14        0.49        0.19      1.80 o
   2  -6  14        0.37        2.26      2.05 o
   3  -6  14        6.17        9.07      1.50 o
   4  -6  14        0.31        2.47      2.23 o
  -5  -5  14        1.27       -1.08      2.54 o
  -4  -5  14        1.61        1.23      2.17 o
  -3  -5  14        4.20        3.64      2.23 o
  -2  -5  14       14.93       15.62      1.69 o
  -1  -5  14       21.33       18.63      1.18 o
   0  -5  14        8.95        9.93      1.04 o
   1  -5  14        4.08        2.56      1.51 o
   2  -5  14       26.92       34.59      1.90 o
   3  -5  14       10.23        7.71      1.60 o
   4  -5  14        0.33        1.30      2.28 o
  -5  -4  14        1.21        2.40      1.61 o
  -4  -4  14        0.48        2.98      2.15 o
  -3  -4  14       63.63       68.18      2.40 o
  -2  -4  14        9.67        9.62      1.49 o
  -1  -4  14        4.72        4.58      1.20 o
   0  -4  14      130.76      133.04      5.13 o
   1  -4  14      145.74      140.83      3.80 o
   2  -4  14        1.81        2.23      2.14 o
   3  -4  14        0.01       -0.48      2.22 o
   4  -4  14        0.11        0.39      2.18 o
  -5  -3  14        3.70        3.56      2.26 o
  -4  -3  14       18.06       21.48      1.77 o
  -3  -3  14       80.82       74.03      2.42 o
  -2  -3  14        0.00        0.31      2.07 o
  -1  -3  14       22.82       25.97      1.21 o
   0  -3  14        0.39       -0.22      1.69 o
   1  -3  14       71.12       72.94      1.74 o
   2  -3  14        4.60        1.13      2.21 o
   3  -3  14        1.49       -1.46      2.27 o
   4  -3  14       26.11       24.95      2.07 o
  -5  -2  14        1.93        2.27      2.29 o
  -4  -2  14        4.09        3.37      2.26 o
  -3  -2  14       16.93       19.77      1.71 o
  -2  -2  14        7.05        6.98      1.41 o
  -1  -2  14       12.23       11.41      1.10 o
   0  -2  14      405.98      446.18      5.50 o
   1  -2  14       67.89       64.54      1.66 o
   2  -2  14        0.55       -2.08      2.08 o
   3  -2  14       23.75       22.17      1.96 o
  -5  -1  14        1.54        1.14      2.38 o
  -4  -1  14       35.48       40.10      2.11 o
  -3  -1  14        0.27        0.88      2.03 o
  -2  -1  14        0.01       -1.07      2.08 o
  -1  -1  14      231.94      258.57      4.26 o
   0  -1  14        0.41       -0.33      1.59 o
   1  -1  14       12.33       14.12      1.16 o
   2  -1  14       40.32       42.75      2.12 o
   3  -1  14       26.77       31.10      2.01 o
  -5   0  14        6.71        4.61      2.62 o
  -4   0  14        3.77        4.45      1.45 o
  -3   0  14        2.51        0.23      2.30 o
  -2   0  14       66.75       64.69      2.42 o
  -1   0  14      102.12      110.27      3.40 o
   0   0  14        1.15       -1.53      1.58 o
   1   0  14        2.70        1.01      1.64 o
   2   0  14       11.55       11.32      1.69 o
  -5   1  14       10.33       14.96      1.77 o
  -4   1  14        0.26        1.61      2.14 o
  -3   1  14       22.16       18.50      1.73 o
  -2   1  14      100.53      111.85      3.48 o
  -1   1  14        0.54       -1.62      1.62 o
   0   1  14        3.30        4.17      1.31 o
   1   1  14       15.98       19.06      1.27 o
   2   1  14        8.74        7.73      1.76 o
  -4   2  14        3.03        1.68      2.52 o
  -3   2  14        4.93        3.13      2.40 o
  -2   2  14        5.88        6.27      1.61 o
  -1   2  14        7.12        8.21      1.16 o
   0   2  14        4.27        2.37      1.67 o
   1   2  14       11.82       12.88      1.21 o
  -3   3  14       12.48        5.05      2.77 o
  -2   3  14        0.04       -2.51      2.51 o
  -1   3  14       10.86       13.56      2.86 o
  -1  -9  15        0.01       -1.67      1.67 o
   0  -9  15        0.22       -2.07      2.07 o
   1  -9  15        0.41       -1.56      1.76 o
   2  -9  15        5.08        1.09      2.62 o
  -2  -8  15        2.14        5.07      1.59 o
  -1  -8  15        0.12        0.15      2.32 o
   0  -8  15       10.02        8.67      1.12 o
   1  -8  15        1.19        0.56      1.60 o
   2  -8  15        5.18        6.98      1.59 o
   3  -8  15        3.34        3.61      1.58 o
  -3  -7  15        0.13        1.19      2.22 o
  -2  -7  15       26.41       20.85      1.88 o
  -1  -7  15       32.27       33.03      1.51 o
   0  -7  15       26.32       27.32      1.34 o
   1  -7  15        0.05        0.17      1.54 o
   2  -7  15        1.87        2.64      2.40 o
   3  -7  15        3.39        3.04      2.46 o
  -4  -6  15        1.03        0.00      2.56 o
  -3  -6  15        0.89       -0.89      2.29 o
  -2  -6  15       28.47       32.55      2.09 o
  -1  -6  15        9.04       11.99      1.89 o
   0  -6  15        4.98        6.22      3.03 o
   1  -6  15       38.29       37.85      1.44 o
   2  -6  15        0.16        0.61      2.29 o
   3  -6  15       31.35       27.62      2.15 o
  -4  -5  15       22.52       24.57      2.01 o
  -3  -5  15        0.01        0.73      2.11 o
  -2  -5  15       19.29       16.65      1.71 o
  -1  -5  15        1.19        4.87      1.00 o
   0  -5  15       15.82       14.62      2.03 o
   1  -5  15        4.13        9.07      6.03 o
   2  -5  15        0.02       -1.21      2.11 o
   3  -5  15        9.93       10.64      1.71 o
  -4  -4  15        0.92        4.09      2.26 o
  -3  -4  15        3.32        5.16      1.52 o
  -2  -4  15        3.39        1.26      2.15 o
  -1  -4  15       25.48       24.15      1.30 o
   0  -4  15       13.43       11.95      1.13 o
   1  -4  15       11.65       10.07      2.05 o
   2  -4  15        0.01       -0.85      2.27 o
   3  -4  15        0.14        1.30      2.31 o
  -5  -3  15       15.08       23.17      2.03 o
  -4  -3  15        1.97        0.63      2.34 o
  -3  -3  15       23.63       25.68      1.85 o
  -2  -3  15       15.01       12.52      1.65 o
  -1  -3  15       17.51       16.96      1.20 o
   0  -3  15       81.21       80.94      1.81 o
   1  -3  15        5.23        6.94      1.27 o
   2  -3  15        0.14       -2.26      2.26 o
   3  -3  15        0.18       -0.40      2.24 o
  -5  -2  15        5.38        5.44      1.65 o
  -4  -2  15        1.90        0.12      2.35 o
  -3  -2  15        2.02       -0.35      2.35 o
  -2  -2  15        1.85        3.22      2.29 o
  -1  -2  15       28.11       29.80      1.41 o
   0  -2  15        1.63        1.90      1.66 o
   1  -2  15        0.34        3.32      2.06 o
   2  -2  15        3.31        6.23      1.55 o
  -5  -1  15       27.08       31.98      2.32 o
  -4  -1  15        2.64        2.16      2.49 o
  -3  -1  15        4.44       -0.36      2.49 o
  -2  -1  15        1.27        2.59      2.17 o
  -1  -1  15        0.39        0.23      2.64 o
   0  -1  15       95.42      101.51      2.15 o
   1  -1  15       11.57       11.95      1.24 o
   2  -1  15        3.09        3.32      2.54 o
  -4   0  15        0.02       -0.78      2.29 o
  -3   0  15        4.44        3.10      2.37 o
  -2   0  15       83.98       97.44      3.04 o
  -1   0  15       83.93       88.49      2.03 o
   0   0  15       24.99       25.15      1.39 o
   1   0  15        2.09        1.06      3.40 o
  -4   1  15        2.19        4.88      1.60 o
  -3   1  15        2.91        4.32      1.59 o
  -2   1  15       11.00       10.48      1.72 o
  -1   1  15       75.70       81.51      2.82 o
   0   1  15        1.99        2.83      2.28 o
  -3   2  15        2.76        3.54      2.41 o
  -2   2  15       17.09       22.83      2.02 o
  -1   2  15        2.33        2.96      1.85 o
   0  -8  16        3.32        3.27      1.30 o
   1  -8  16       37.00       46.24      1.65 o
  -2  -7  16        5.30        3.44      1.78 o
  -1  -7  16        0.30       -1.53      2.11 o
   0  -7  16        0.04        0.29      1.53 o
   1  -7  16       32.42       37.49      1.54 o
   2  -7  16        0.10        0.00      2.28 o
  -3  -6  16       15.70       14.37      1.84 o
  -2  -6  16        0.00        0.95      1.47 o
  -1  -6  16       14.12       17.90      1.24 o
   0  -6  16        5.01        1.25      1.66 o
   1  -6  16       22.14       23.20      1.56 o
   2  -6  16       13.41       14.02      1.75 o
  -3  -5  16        0.18       -0.79      2.25 o
  -2  -5  16        9.22       11.06      1.68 o
  -1  -5  16       17.85       19.75      1.28 o
   0  -5  16       42.59       41.91      1.51 o
   1  -5  16       55.93       59.12      1.73 o
   2  -5  16        0.00       -2.27      2.27 o
  -3  -4  16        2.89        1.93      2.33 o
  -2  -4  16        0.00       -0.25      2.24 o
  -1  -4  16        0.15        1.32      1.52 o
   0  -4  16        8.39        4.72      1.83 o
   1  -4  16        4.72        3.78      1.35 o
   2  -4  16        5.78        4.13      2.53 o
  -4  -3  16        1.86        0.95      2.33 o
  -3  -3  16       28.26       24.73      1.98 o
  -2  -3  16       20.00       19.06      1.84 o
  -1  -3  16        7.88       11.63      1.22 o
   0  -3  16        1.31        2.19      1.61 o
   1  -3  16        9.69       10.21      1.22 o
   2  -3  16        1.61        2.03      2.36 o
  -4  -2  16       13.03       15.58      1.85 o
  -3  -2  16       25.45       22.68      1.99 o
  -2  -2  16        1.77        3.13      1.43 o
  -1  -2  16        0.74       -0.68      3.63 o
   0  -2  16       13.47       11.35      1.22 o
   1  -2  16       12.62       16.26      2.01 o
  -3  -1  16        1.52        3.67      2.22 o
  -2  -1  16       11.38       10.68      1.75 o
  -1  -1  16        1.63        5.34      2.11 o
   0  -1  16       14.66       13.47      1.27 o
   1  -1  16       14.44       12.23      1.59 o
  -3   0  16        0.20       -1.76      2.41 o
  -2   0  16        1.43        4.14      2.37 o
  -1   0  16       60.17       66.35      2.97 o
  -1  -6  17        1.21        1.16      1.57 o
   0  -6  17        0.97        0.56      1.63 o
  -2  -5  17        4.04       -0.41      2.75 o
  -1  -5  17        0.01        2.75      1.60 o
   0  -5  17        2.97        3.51      1.71 o
  -2  -4  17       13.91       18.80      1.89 o
  -1  -4  17        7.29        8.49      2.54 o
   0  -4  17       12.99       18.18      1.26 o
  -2  -3  17        0.35        2.71      2.31 o
  -1  -3  17       37.93       43.68      1.66 o
   0  -3  17        0.62        2.00      1.55 o
  -1  -2  17        6.26        4.62      1.44 o
 
